# Supplementary material for: Differences Between Cancer-Specific Survival of Patients With Anaplastic and Primary Squamous Cell Thyroid Carcinoma and Factors Influencing Prognosis: A SEER Database Analysis
Source: Front Endocrinol (Lausanne). 2022 Mar 10;13:830760. doi: 10.3389/fendo.2022.830760 (PMC8960140; doi:10.3389/fendo.2022.830760)
Supplement: Supplementary file 1 [file DataSheet_1.csv]

Age	Race	Sex	Year	Sequence	Marital	SurgPrimSite	N	M	Radiation	Chemotherapy	Survivalmonths	Specific	Status	Type
<65	Black	Female	2004	One	Other	No/Unknown	N0	M1	Yes	Yes	1	1	1	ATC
<65	Black	Female	2004	One	Other	Yes	N0	M0	No/Unknown	No/Unknown	8	1	1	ATC
<65	Black	Female	2004	One	Other	Yes	N0	M0	No/Unknown	No/Unknown	155	0	0	ATC
<65	Black	Female	2005	One	Other	Yes	N0	M1	Yes	Yes	3	1	1	ATC
<65	Black	Female	2006	One	Other	No/Unknown	N0	M1	Yes	Yes	5	1	1	ATC
<65	Black	Female	2006	One	Other	No/Unknown	NX	MX	Yes	No/Unknown	12	1	1	SCC
<65	Black	Female	2006	One	Other	Yes	N0	M0	No/Unknown	No/Unknown	0	1	1	ATC
<65	Black	Female	2008	One	Other	No/Unknown	N0	M0	Yes	Yes	0	1	1	ATC
<65	Black	Female	2008	One	Other	No/Unknown	N1	M1	Yes	Yes	3	1	1	ATC
<65	Black	Female	2009	One	Other	No/Unknown	N1	M1	No/Unknown	No/Unknown	2	1	1	ATC
<65	Black	Female	2011	More one	Married	Yes	N0	M0	Yes	Yes	8	1	1	ATC
<65	Black	Female	2011	One	Married	No/Unknown	N0	M1	No/Unknown	No/Unknown	0	1	1	ATC
<65	Black	Female	2011	One	Married	Yes	N1	M0	Yes	No/Unknown	5	1	1	ATC
<65	Black	Female	2011	One	Married	Yes	NX	MX	Yes	No/Unknown	7	1	1	ATC
<65	Black	Female	2011	One	Other	Yes	N0	M1	No/Unknown	Yes	3	1	1	SCC
<65	Black	Female	2012	More one	Other	No/Unknown	N1	M1	Yes	No/Unknown	6	1	1	ATC
<65	Black	Female	2012	One	Other	Yes	N1	M0	Yes	Yes	3	1	1	ATC
<65	Black	Female	2013	One	Other	No/Unknown	N0	M0	Yes	Yes	9	1	1	ATC
<65	Black	Female	2014	One	Married	No/Unknown	NX	M1	Yes	Yes	7	1	1	ATC
<65	Black	Female	2014	One	Other	No/Unknown	N1	M1	No/Unknown	No/Unknown	5	1	1	ATC
<65	Black	Female	2014	One	Other	No/Unknown	NX	M1	No/Unknown	No/Unknown	1	1	1	ATC
<65	Black	Female	2014	One	Other	Yes	N0	M0	No/Unknown	No/Unknown	5	1	1	ATC
<65	Black	Female	2015	More one	Other	No/Unknown	NX	MX	No/Unknown	No/Unknown	13	0	0	SCC
<65	Black	Female	2015	One	Other	No/Unknown	N1	M1	Yes	Yes	2	1	1	ATC
<65	Black	Male	2005	One	Married	Yes	N0	M1	Yes	Yes	4	1	1	ATC
<65	Black	Male	2008	One	Married	Yes	NX	M1	Yes	Yes	4	1	1	ATC
<65	Black	Male	2009	One	Other	Yes	N1	M0	No/Unknown	No/Unknown	1	1	1	ATC
<65	Black	Male	2009	One	Other	Yes	N1	M1	No/Unknown	No/Unknown	1	1	1	ATC
<65	Black	Male	2010	One	Married	No/Unknown	N0	M0	Yes	Yes	10	1	1	ATC
<65	Black	Male	2010	One	Other	Yes	N0	M0	No/Unknown	No/Unknown	77	0	0	SCC
<65	Black	Male	2011	One	Other	Yes	N0	M0	Yes	Yes	22	1	1	ATC
<65	Black	Male	2012	One	Other	No/Unknown	N0	M0	No/Unknown	No/Unknown	1	1	1	ATC
<65	Black	Male	2014	One	Other	No/Unknown	N1	M0	Yes	No/Unknown	0	0	1	ATC
<65	Black	Male	2014	One	Other	Yes	N1	M0	Yes	Yes	11	1	1	ATC
<65	Black	Male	2015	One	Married	No/Unknown	N1	M1	Yes	No/Unknown	3	1	1	ATC
<65	Black	Male	2015	One	Married	Yes	N1	M0	Yes	No/Unknown	4	1	1	ATC
<65	Black	Male	2015	One	Other	No/Unknown	N1	M1	No/Unknown	No/Unknown	0	1	1	ATC
<65	Other	Female	2004	More one	Other	Yes	N0	MX	Yes	Yes	47	0	1	ATC
<65	Other	Female	2005	One	Married	Yes	N0	M0	Yes	Yes	3	1	1	ATC
<65	Other	Female	2005	One	Married	Yes	N1	M1	No/Unknown	No/Unknown	4	0	1	ATC
<65	Other	Female	2005	One	Married	Yes	N1	M1	Yes	Yes	2	1	1	ATC
<65	Other	Female	2006	One	Married	No/Unknown	N1	M1	No/Unknown	Yes	0	1	1	ATC
<65	Other	Female	2006	One	Other	No/Unknown	NX	MX	No/Unknown	No/Unknown	0	1	1	ATC
<65	Other	Female	2008	One	Married	No/Unknown	N0	M1	Yes	Yes	4	1	1	ATC
<65	Other	Female	2008	One	Married	Yes	N1	M0	Yes	Yes	13	1	1	ATC
<65	Other	Female	2009	One	Married	No/Unknown	N1	M1	No/Unknown	Yes	4	1	1	ATC
<65	Other	Female	2009	One	Married	No/Unknown	NX	M1	No/Unknown	Yes	11	1	1	ATC
<65	Other	Female	2009	One	Married	No/Unknown	NX	M1	Yes	Yes	21	1	1	SCC
<65	Other	Female	2009	One	Married	Yes	NX	MX	No/Unknown	No/Unknown	3	1	1	ATC
<65	Other	Female	2010	One	Married	No/Unknown	N0	M1	Yes	No/Unknown	1	1	1	ATC
<65	Other	Female	2010	One	Married	Yes	N0	M1	No/Unknown	No/Unknown	1	1	1	ATC
<65	Other	Female	2010	One	Other	No/Unknown	N1	M1	No/Unknown	No/Unknown	3	1	1	ATC
<65	Other	Female	2011	One	Married	Yes	N1	M0	Yes	No/Unknown	6	1	1	ATC
<65	Other	Female	2012	One	Married	No/Unknown	N1	M1	Yes	No/Unknown	3	1	1	ATC
<65	Other	Female	2012	One	Other	No/Unknown	N1	M1	Yes	Yes	1	1	1	ATC
<65	Other	Female	2013	One	Other	No/Unknown	N1	M1	No/Unknown	No/Unknown	1	1	1	ATC
<65	Other	Female	2013	One	Other	Yes	N0	M0	No/Unknown	No/Unknown	3	1	1	ATC
<65	Other	Female	2013	One	Other	Yes	N0	M1	No/Unknown	No/Unknown	0	1	1	ATC
<65	Other	Female	2014	One	Married	No/Unknown	N1	M1	Yes	Yes	13	1	1	ATC
<65	Other	Female	2014	One	Other	Yes	N1	M1	No/Unknown	No/Unknown	2	0	0	ATC
<65	Other	Female	2015	More one	Other	Yes	N1	M0	Yes	Yes	23	0	0	ATC
<65	Other	Female	2015	One	Married	No/Unknown	N1	M1	Yes	Yes	4	1	1	ATC
<65	Other	Female	2015	One	Married	Yes	N1	M0	No/Unknown	Yes	13	0	0	ATC
<65	Other	Female	2015	One	Other	No/Unknown	N1	M0	Yes	Yes	3	1	1	ATC
<65	Other	Male	2006	One	Married	No/Unknown	NX	M1	No/Unknown	No/Unknown	6	1	1	ATC
<65	Other	Male	2006	One	Other	No/Unknown	N1	M0	No/Unknown	No/Unknown	1	1	1	ATC
<65	Other	Male	2007	One	Married	No/Unknown	N0	M1	No/Unknown	Yes	3	1	1	ATC
<65	Other	Male	2007	One	Married	No/Unknown	N1	M1	Yes	No/Unknown	0	1	1	ATC
<65	Other	Male	2008	One	Married	No/Unknown	N1	M1	No/Unknown	No/Unknown	2	1	1	ATC
<65	Other	Male	2008	One	Married	Yes	N1	M0	No/Unknown	Yes	99	0	0	ATC
<65	Other	Male	2009	One	Married	Yes	N0	M0	No/Unknown	No/Unknown	3	1	1	SCC
<65	Other	Male	2010	One	Married	No/Unknown	NX	M1	No/Unknown	No/Unknown	0	1	1	ATC
<65	Other	Male	2010	One	Other	Yes	N0	M0	Yes	No/Unknown	22	1	1	SCC
<65	Other	Male	2011	One	Other	No/Unknown	N0	M0	Yes	No/Unknown	9	1	1	SCC
<65	Other	Male	2012	More one	Other	No/Unknown	N1	M1	No/Unknown	Yes	3	0	1	SCC
<65	Other	Male	2012	One	Married	Yes	N1	M1	Yes	Yes	9	1	1	ATC
<65	Other	Male	2012	One	Married	Yes	NX	M1	Yes	No/Unknown	12	1	1	ATC
<65	Other	Male	2012	One	Other	Yes	N1	M1	No/Unknown	No/Unknown	1	1	1	ATC
<65	Other	Male	2015	More one	Married	No/Unknown	N1	M1	No/Unknown	Yes	8	0	1	ATC
<65	Other	Male	2015	One	Married	No/Unknown	N1	M1	Yes	No/Unknown	2	1	1	ATC
<65	Other	Male	2015	One	Married	No/Unknown	N1	M1	Yes	Yes	12	1	1	ATC
<65	Other	Male	2015	One	Other	No/Unknown	N1	M1	No/Unknown	No/Unknown	0	1	1	ATC
<65	White	Female	2004	More one	Married	Yes	N0	M1	Yes	No/Unknown	22	0	1	ATC
<65	White	Female	2004	More one	Married	Yes	N1	M0	Yes	Yes	115	0	1	ATC
<65	White	Female	2004	One	Married	No/Unknown	N0	MX	No/Unknown	No/Unknown	0	1	1	ATC
<65	White	Female	2004	One	Married	No/Unknown	N1	M1	No/Unknown	No/Unknown	3	1	1	ATC
<65	White	Female	2004	One	Married	No/Unknown	NX	M1	No/Unknown	Yes	1	1	1	ATC
<65	White	Female	2004	One	Married	Yes	N1	M0	Yes	No/Unknown	5	1	1	SCC
<65	White	Female	2004	One	Other	No/Unknown	N0	M0	No/Unknown	No/Unknown	1	1	1	ATC
<65	White	Female	2004	One	Other	No/Unknown	N1	M1	Yes	Yes	3	1	1	ATC
<65	White	Female	2004	One	Other	No/Unknown	NX	M1	No/Unknown	Yes	2	1	1	ATC
<65	White	Female	2004	One	Other	Yes	N0	M1	No/Unknown	Yes	3	1	1	ATC
<65	White	Female	2004	One	Other	Yes	NX	M0	Yes	Yes	149	0	0	ATC
<65	White	Female	2004	One	Other	Yes	NX	M1	Yes	Yes	2	1	1	ATC
<65	White	Female	2005	More one	Married	No/Unknown	NX	MX	No/Unknown	No/Unknown	0	0	1	ATC
<65	White	Female	2005	More one	Married	No/Unknown	NX	MX	No/Unknown	No/Unknown	4	0	1	ATC
<65	White	Female	2005	More one	Married	Yes	N1	M0	Yes	Yes	21	1	1	ATC
<65	White	Female	2005	More one	Married	Yes	N1	M0	Yes	Yes	141	0	0	ATC
<65	White	Female	2005	One	Married	No/Unknown	N0	M0	Yes	Yes	4	1	1	ATC
<65	White	Female	2005	One	Married	No/Unknown	N1	M1	No/Unknown	No/Unknown	0	1	1	ATC
<65	White	Female	2005	One	Married	No/Unknown	NX	MX	Yes	Yes	2	1	1	ATC
<65	White	Female	2005	One	Married	Yes	N0	M0	No/Unknown	No/Unknown	143	0	0	ATC
<65	White	Female	2005	One	Married	Yes	N0	M0	Yes	No/Unknown	34	1	1	SCC
<65	White	Female	2005	One	Married	Yes	N1	M0	Yes	Yes	67	1	1	ATC
<65	White	Female	2005	One	Married	Yes	NX	M0	Yes	Yes	9	1	1	SCC
<65	White	Female	2005	One	Other	No/Unknown	N0	M1	No/Unknown	No/Unknown	0	1	1	ATC
<65	White	Female	2005	One	Other	No/Unknown	N0	M1	No/Unknown	No/Unknown	2	1	1	ATC
<65	White	Female	2005	One	Other	No/Unknown	N1	M0	Yes	Yes	3	1	1	ATC
<65	White	Female	2005	One	Other	No/Unknown	NX	MX	No/Unknown	No/Unknown	16	1	1	ATC
<65	White	Female	2005	One	Other	Yes	N0	M0	Yes	Yes	20	1	1	ATC
<65	White	Female	2006	More one	Married	No/Unknown	N0	M0	No/Unknown	No/Unknown	3	0	1	ATC
<65	White	Female	2006	More one	Other	No/Unknown	N0	M0	Yes	Yes	0	0	1	ATC
<65	White	Female	2006	More one	Other	Yes	NX	MX	No/Unknown	No/Unknown	123	0	0	ATC
<65	White	Female	2006	One	Married	No/Unknown	N1	M0	Yes	Yes	3	0	1	ATC
<65	White	Female	2006	One	Married	Yes	N0	M0	No/Unknown	Yes	10	1	1	ATC
<65	White	Female	2006	One	Married	Yes	N0	M1	Yes	Yes	5	1	1	ATC
<65	White	Female	2006	One	Married	Yes	N1	M0	No/Unknown	No/Unknown	11	1	1	ATC
<65	White	Female	2006	One	Other	No/Unknown	N1	M0	Yes	No/Unknown	0	1	1	ATC
<65	White	Female	2006	One	Other	Yes	N0	M0	Yes	Yes	13	1	1	ATC
<65	White	Female	2006	One	Other	Yes	N0	M1	Yes	Yes	2	1	1	ATC
<65	White	Female	2007	One	Married	No/Unknown	N1	M1	No/Unknown	No/Unknown	3	1	1	ATC
<65	White	Female	2007	One	Married	No/Unknown	N1	M1	Yes	No/Unknown	2	1	1	ATC
<65	White	Female	2007	One	Married	Yes	N1	M0	Yes	No/Unknown	113	0	0	ATC
<65	White	Female	2007	One	Married	Yes	N1	M0	Yes	Yes	2	1	1	ATC
<65	White	Female	2007	One	Married	Yes	N1	M1	No/Unknown	No/Unknown	0	1	1	ATC
<65	White	Female	2007	One	Married	Yes	N1	M1	No/Unknown	No/Unknown	1	1	1	ATC
<65	White	Female	2007	One	Other	No/Unknown	N1	MX	Yes	Yes	5	1	1	ATC
<65	White	Female	2007	One	Other	No/Unknown	NX	M1	No/Unknown	Yes	0	1	1	ATC
<65	White	Female	2007	One	Other	No/Unknown	NX	MX	Yes	Yes	2	1	1	ATC
<65	White	Female	2008	More one	Married	No/Unknown	N0	M0	No/Unknown	No/Unknown	2	0	1	SCC
<65	White	Female	2008	More one	Married	Yes	N0	M0	Yes	Yes	96	0	0	ATC
<65	White	Female	2008	More one	Married	Yes	N1	M1	Yes	No/Unknown	18	0	0	ATC
<65	White	Female	2008	More one	Other	Yes	N0	M1	No/Unknown	Yes	40	1	1	ATC
<65	White	Female	2008	One	Married	No/Unknown	N0	M1	Yes	Yes	31	1	1	SCC
<65	White	Female	2008	One	Married	No/Unknown	N1	M1	No/Unknown	Yes	3	1	1	ATC
<65	White	Female	2008	One	Married	No/Unknown	NX	MX	Yes	Yes	2	1	1	SCC
<65	White	Female	2008	One	Married	Yes	N0	M1	Yes	No/Unknown	4	1	1	ATC
<65	White	Female	2008	One	Married	Yes	N1	M0	No/Unknown	No/Unknown	3	1	1	ATC
<65	White	Female	2008	One	Married	Yes	N1	M0	Yes	No/Unknown	8	1	1	ATC
<65	White	Female	2008	One	Married	Yes	N1	M0	Yes	Yes	12	1	1	ATC
<65	White	Female	2008	One	Married	Yes	N1	M0	Yes	Yes	30	1	1	ATC
<65	White	Female	2008	One	Other	No/Unknown	N1	M1	No/Unknown	No/Unknown	0	1	1	ATC
<65	White	Female	2008	One	Other	Yes	N0	M0	Yes	Yes	7	1	1	ATC
<65	White	Female	2008	One	Other	Yes	NX	MX	Yes	No/Unknown	102	0	0	ATC
<65	White	Female	2009	One	Married	No/Unknown	N0	M0	Yes	Yes	15	1	1	ATC
<65	White	Female	2009	One	Married	No/Unknown	N1	M1	No/Unknown	No/Unknown	0	1	1	ATC
<65	White	Female	2009	One	Married	No/Unknown	N1	M1	Yes	Yes	6	1	1	SCC
<65	White	Female	2009	One	Married	No/Unknown	N1	M1	Yes	Yes	21	1	1	ATC
<65	White	Female	2009	One	Married	Yes	N0	M0	No/Unknown	Yes	4	1	1	ATC
<65	White	Female	2009	One	Married	Yes	N0	M0	Yes	Yes	2	1	1	ATC
<65	White	Female	2009	One	Married	Yes	N0	M0	Yes	Yes	84	0	0	ATC
<65	White	Female	2009	One	Married	Yes	N1	M0	Yes	Yes	6	1	1	ATC
<65	White	Female	2009	One	Married	Yes	N1	M0	Yes	Yes	83	0	0	ATC
<65	White	Female	2009	One	Married	Yes	N1	M0	Yes	Yes	86	0	0	ATC
<65	White	Female	2009	One	Married	Yes	N1	M1	No/Unknown	No/Unknown	1	1	1	ATC
<65	White	Female	2009	One	Married	Yes	N1	M1	Yes	No/Unknown	87	0	0	ATC
<65	White	Female	2009	One	Married	Yes	N1	MX	No/Unknown	No/Unknown	14	1	1	ATC
<65	White	Female	2009	One	Other	No/Unknown	N1	M0	Yes	Yes	2	1	1	ATC
<65	White	Female	2009	One	Other	No/Unknown	N1	M1	Yes	Yes	3	1	1	ATC
<65	White	Female	2009	One	Other	Yes	N0	M0	Yes	Yes	95	0	0	ATC
<65	White	Female	2009	One	Other	Yes	N0	M1	Yes	No/Unknown	1	1	1	ATC
<65	White	Female	2009	One	Other	Yes	N1	M0	Yes	Yes	90	0	0	ATC
<65	White	Female	2010	More one	Married	No/Unknown	N0	M1	Yes	Yes	5	0	1	ATC
<65	White	Female	2010	More one	Other	Yes	N1	M0	Yes	No/Unknown	12	0	1	ATC
<65	White	Female	2010	One	Married	Yes	N0	M0	Yes	No/Unknown	3	1	1	ATC
<65	White	Female	2010	One	Married	Yes	N0	M0	Yes	No/Unknown	13	0	0	ATC
<65	White	Female	2010	One	Other	No/Unknown	N0	M0	No/Unknown	No/Unknown	0	0	0	ATC
<65	White	Female	2010	One	Other	No/Unknown	N0	M0	Yes	No/Unknown	3	1	1	ATC
<65	White	Female	2010	One	Other	No/Unknown	N1	M1	No/Unknown	No/Unknown	0	1	1	ATC
<65	White	Female	2010	One	Other	No/Unknown	NX	M1	Yes	No/Unknown	5	1	1	SCC
<65	White	Female	2010	One	Other	Yes	N1	M1	Yes	Yes	19	1	1	ATC
<65	White	Female	2011	More one	Married	No/Unknown	N1	M0	Yes	Yes	1	0	1	ATC
<65	White	Female	2011	More one	Married	Yes	N0	M0	No/Unknown	No/Unknown	0	0	0	ATC
<65	White	Female	2011	More one	Married	Yes	N0	M0	No/Unknown	No/Unknown	1	0	1	ATC
<65	White	Female	2011	More one	Other	No/Unknown	N1	M1	Yes	Yes	7	1	1	ATC
<65	White	Female	2011	One	Married	No/Unknown	N1	M0	Yes	Yes	7	1	1	ATC
<65	White	Female	2011	One	Married	No/Unknown	N1	M1	Yes	No/Unknown	4	1	1	ATC
<65	White	Female	2011	One	Married	Yes	N0	M0	Yes	Yes	2	1	1	ATC
<65	White	Female	2011	One	Married	Yes	N1	M0	Yes	Yes	6	1	1	ATC
<65	White	Female	2011	One	Other	No/Unknown	N1	M1	Yes	No/Unknown	3	1	1	ATC
<65	White	Female	2011	One	Other	No/Unknown	N1	M1	Yes	Yes	4	1	1	ATC
<65	White	Female	2011	One	Other	Yes	N0	M0	No/Unknown	No/Unknown	16	1	1	ATC
<65	White	Female	2011	One	Other	Yes	N0	M1	Yes	No/Unknown	60	0	0	ATC
<65	White	Female	2012	More one	Married	No/Unknown	NX	M0	Yes	Yes	3	1	1	ATC
<65	White	Female	2012	More one	Married	Yes	N1	M0	Yes	Yes	6	0	1	ATC
<65	White	Female	2012	One	Married	No/Unknown	N0	M0	Yes	Yes	3	1	1	ATC
<65	White	Female	2012	One	Married	No/Unknown	N1	M0	Yes	Yes	31	1	1	ATC
<65	White	Female	2012	One	Married	No/Unknown	N1	M1	No/Unknown	Yes	6	1	1	ATC
<65	White	Female	2012	One	Married	No/Unknown	N1	M1	Yes	No/Unknown	0	1	1	ATC
<65	White	Female	2012	One	Married	No/Unknown	N1	MX	Yes	Yes	3	1	1	ATC
<65	White	Female	2012	One	Married	Yes	N0	M0	Yes	No/Unknown	1	1	1	ATC
<65	White	Female	2012	One	Married	Yes	N0	M1	Yes	Yes	5	1	1	ATC
<65	White	Female	2012	One	Married	Yes	N1	M1	Yes	Yes	12	1	1	SCC
<65	White	Female	2012	One	Other	No/Unknown	N1	M0	Yes	Yes	3	1	1	ATC
<65	White	Female	2012	One	Other	No/Unknown	NX	M1	No/Unknown	No/Unknown	0	1	1	ATC
<65	White	Female	2012	One	Other	Yes	N0	M0	Yes	Yes	5	0	1	ATC
<65	White	Female	2012	One	Other	Yes	N0	M1	No/Unknown	No/Unknown	0	1	1	ATC
<65	White	Female	2012	One	Other	Yes	NX	M0	Yes	Yes	4	1	1	ATC
<65	White	Female	2013	More one	Married	No/Unknown	N1	M0	No/Unknown	No/Unknown	0	0	1	ATC
<65	White	Female	2013	More one	Married	Yes	N0	M0	Yes	Yes	39	0	0	ATC
<65	White	Female	2013	More one	Married	Yes	N1	M1	Yes	Yes	2	0	1	ATC
<65	White	Female	2013	One	Married	No/Unknown	N1	M0	Yes	Yes	9	1	1	ATC
<65	White	Female	2013	One	Married	No/Unknown	N1	M1	Yes	Yes	8	1	1	ATC
<65	White	Female	2013	One	Married	Yes	N0	M0	Yes	Yes	7	1	1	ATC
<65	White	Female	2013	One	Married	Yes	N0	M1	Yes	Yes	12	1	1	ATC
<65	White	Female	2013	One	Other	No/Unknown	N1	M1	Yes	Yes	4	1	1	ATC
<65	White	Female	2013	One	Other	Yes	N0	M0	No/Unknown	No/Unknown	0	1	1	ATC
<65	White	Female	2013	One	Other	Yes	N1	M0	No/Unknown	No/Unknown	6	1	1	ATC
<65	White	Female	2013	One	Other	Yes	N1	M0	Yes	Yes	8	1	1	ATC
<65	White	Female	2013	One	Other	Yes	N1	M0	Yes	Yes	37	0	0	ATC
<65	White	Female	2013	One	Other	Yes	N1	M1	Yes	No/Unknown	1	0	1	ATC
<65	White	Female	2014	More one	Married	Yes	N0	M0	Yes	No/Unknown	5	0	0	SCC
<65	White	Female	2014	More one	Married	Yes	N0	M0	Yes	No/Unknown	29	0	0	SCC
<65	White	Female	2014	More one	Married	Yes	N1	M1	Yes	Yes	35	0	0	ATC
<65	White	Female	2014	More one	Other	No/Unknown	N0	M0	No/Unknown	No/Unknown	7	0	1	SCC
<65	White	Female	2014	More one	Other	Yes	N0	M0	No/Unknown	Yes	2	0	1	ATC
<65	White	Female	2014	One	Married	No/Unknown	N1	M1	Yes	Yes	2	1	1	ATC
<65	White	Female	2014	One	Married	No/Unknown	N1	M1	Yes	Yes	3	1	1	ATC
<65	White	Female	2014	One	Married	Yes	N0	M0	No/Unknown	No/Unknown	0	0	0	SCC
<65	White	Female	2014	One	Married	Yes	N1	M1	Yes	No/Unknown	3	1	1	ATC
<65	White	Female	2014	One	Other	No/Unknown	N0	M0	No/Unknown	No/Unknown	1	1	1	ATC
<65	White	Female	2014	One	Other	No/Unknown	N1	M0	No/Unknown	No/Unknown	0	1	1	ATC
<65	White	Female	2014	One	Other	No/Unknown	N1	M0	Yes	Yes	7	1	1	ATC
<65	White	Female	2014	One	Other	No/Unknown	N1	M0	Yes	Yes	33	0	0	ATC
<65	White	Female	2014	One	Other	No/Unknown	N1	M1	No/Unknown	No/Unknown	0	1	1	ATC
<65	White	Female	2014	One	Other	No/Unknown	N1	M1	No/Unknown	No/Unknown	1	1	1	ATC
<65	White	Female	2014	One	Other	No/Unknown	N1	M1	No/Unknown	No/Unknown	8	1	1	ATC
<65	White	Female	2014	One	Other	Yes	N1	M0	No/Unknown	No/Unknown	11	1	1	ATC
<65	White	Female	2015	More one	Married	No/Unknown	N0	M0	Yes	Yes	0	0	1	ATC
<65	White	Female	2015	More one	Married	Yes	N1	M0	Yes	Yes	15	0	0	ATC
<65	White	Female	2015	More one	Other	No/Unknown	N1	M0	No/Unknown	No/Unknown	3	0	1	ATC
<65	White	Female	2015	More one	Other	No/Unknown	N1	M0	Yes	No/Unknown	4	0	1	ATC
<65	White	Female	2015	More one	Other	No/Unknown	N1	M0	Yes	Yes	18	0	0	ATC
<65	White	Female	2015	More one	Other	No/Unknown	N1	M1	No/Unknown	No/Unknown	0	0	1	ATC
<65	White	Female	2015	More one	Other	Yes	N1	M1	No/Unknown	No/Unknown	3	1	1	ATC
<65	White	Female	2015	One	Married	No/Unknown	N0	M0	Yes	Yes	13	1	1	ATC
<65	White	Female	2015	One	Married	No/Unknown	N1	M1	No/Unknown	No/Unknown	1	1	1	ATC
<65	White	Female	2015	One	Married	Yes	N1	M0	Yes	Yes	8	1	1	ATC
<65	White	Female	2015	One	Married	Yes	N1	M1	No/Unknown	No/Unknown	1	1	1	ATC
<65	White	Female	2015	One	Married	Yes	N1	M1	Yes	No/Unknown	2	1	1	ATC
<65	White	Female	2015	One	Married	Yes	NX	M1	Yes	Yes	5	1	1	ATC
<65	White	Female	2015	One	Other	No/Unknown	N1	M0	Yes	Yes	5	1	1	ATC
<65	White	Female	2015	One	Other	No/Unknown	N1	M0	Yes	Yes	15	0	0	ATC
<65	White	Female	2015	One	Other	No/Unknown	N1	M1	No/Unknown	No/Unknown	0	1	1	ATC
<65	White	Female	2015	One	Other	No/Unknown	NX	M1	No/Unknown	No/Unknown	2	1	1	ATC
<65	White	Female	2015	One	Other	Yes	N0	M1	No/Unknown	No/Unknown	0	1	1	ATC
<65	White	Female	2015	One	Other	Yes	N1	M0	Yes	Yes	20	0	0	ATC
<65	White	Male	2004	One	Married	No/Unknown	N1	M1	No/Unknown	No/Unknown	0	1	1	ATC
<65	White	Male	2004	One	Married	No/Unknown	N1	MX	No/Unknown	No/Unknown	0	0	1	SCC
<65	White	Male	2004	One	Married	Yes	N0	M0	No/Unknown	Yes	150	0	0	ATC
<65	White	Male	2004	One	Married	Yes	N0	M0	Yes	Yes	14	1	1	ATC
<65	White	Male	2004	One	Married	Yes	N1	M1	No/Unknown	No/Unknown	1	0	1	ATC
<65	White	Male	2004	One	Married	Yes	NX	M0	Yes	Yes	7	1	1	ATC
<65	White	Male	2004	One	Other	No/Unknown	NX	M1	Yes	Yes	9	1	1	ATC
<65	White	Male	2004	One	Other	Yes	N1	M0	Yes	Yes	25	1	1	ATC
<65	White	Male	2005	More one	Married	Yes	NX	M1	Yes	Yes	2	1	1	ATC
<65	White	Male	2005	One	Married	No/Unknown	N0	M1	Yes	No/Unknown	3	1	1	ATC
<65	White	Male	2005	One	Married	No/Unknown	N1	M1	Yes	Yes	6	1	1	ATC
<65	White	Male	2005	One	Married	Yes	N1	M0	Yes	No/Unknown	37	0	1	ATC
<65	White	Male	2005	One	Married	Yes	N1	M0	Yes	Yes	142	0	0	ATC
<65	White	Male	2005	One	Other	No/Unknown	N0	M1	No/Unknown	No/Unknown	0	1	1	ATC
<65	White	Male	2005	One	Other	No/Unknown	N0	M1	Yes	No/Unknown	0	1	1	ATC
<65	White	Male	2005	One	Other	No/Unknown	NX	MX	No/Unknown	No/Unknown	141	0	0	SCC
<65	White	Male	2005	One	Other	Yes	N1	M0	No/Unknown	Yes	7	1	1	ATC
<65	White	Male	2006	More one	Married	Yes	N1	M1	Yes	Yes	5	0	1	ATC
<65	White	Male	2006	One	Married	No/Unknown	N0	M0	Yes	Yes	9	1	1	ATC
<65	White	Male	2006	One	Married	No/Unknown	N0	M1	Yes	No/Unknown	20	1	1	ATC
<65	White	Male	2006	One	Married	No/Unknown	N0	M1	Yes	Yes	19	1	1	ATC
<65	White	Male	2006	One	Married	No/Unknown	N1	M0	Yes	Yes	13	1	1	ATC
<65	White	Male	2006	One	Married	No/Unknown	NX	M1	No/Unknown	Yes	0	1	1	ATC
<65	White	Male	2006	One	Married	No/Unknown	NX	M1	Yes	Yes	2	1	1	ATC
<65	White	Male	2006	One	Married	Yes	N0	M0	Yes	Yes	130	0	0	ATC
<65	White	Male	2006	One	Married	Yes	N0	M1	No/Unknown	No/Unknown	1	1	1	ATC
<65	White	Male	2006	One	Married	Yes	N0	M1	No/Unknown	No/Unknown	20	1	1	ATC
<65	White	Male	2006	One	Married	Yes	N0	M1	No/Unknown	Yes	4	1	1	ATC
<65	White	Male	2006	One	Married	Yes	N1	M0	Yes	Yes	123	0	0	SCC
<65	White	Male	2006	One	Married	Yes	N1	M1	Yes	Yes	2	1	1	ATC
<65	White	Male	2006	One	Other	No/Unknown	N1	M1	Yes	No/Unknown	1	1	1	ATC
<65	White	Male	2006	One	Other	No/Unknown	N1	M1	Yes	Yes	3	1	1	ATC
<65	White	Male	2006	One	Other	No/Unknown	NX	M1	No/Unknown	No/Unknown	1	1	1	ATC
<65	White	Male	2006	One	Other	Yes	N0	M0	Yes	Yes	5	1	1	ATC
<65	White	Male	2006	One	Other	Yes	N1	M1	No/Unknown	No/Unknown	2	1	1	ATC
<65	White	Male	2006	One	Other	Yes	NX	MX	No/Unknown	No/Unknown	122	0	0	SCC
<65	White	Male	2007	More one	Married	No/Unknown	N1	M0	No/Unknown	No/Unknown	0	0	1	ATC
<65	White	Male	2007	More one	Married	No/Unknown	N1	M1	Yes	Yes	18	0	1	SCC
<65	White	Male	2007	More one	Married	No/Unknown	NX	M1	No/Unknown	Yes	1	0	1	ATC
<65	White	Male	2007	One	Married	No/Unknown	N1	M0	No/Unknown	Yes	114	0	0	ATC
<65	White	Male	2007	One	Married	Yes	N0	M0	Yes	No/Unknown	2	1	1	ATC
<65	White	Male	2007	One	Married	Yes	N0	M0	Yes	Yes	19	1	1	ATC
<65	White	Male	2007	One	Married	Yes	N0	M0	Yes	Yes	108	0	0	ATC
<65	White	Male	2007	One	Married	Yes	N1	M1	Yes	Yes	7	1	1	ATC
<65	White	Male	2007	One	Other	No/Unknown	N0	M0	Yes	No/Unknown	0	1	1	ATC
<65	White	Male	2007	One	Other	Yes	N0	M1	Yes	Yes	3	1	1	ATC
<65	White	Male	2007	One	Other	Yes	N1	M0	Yes	Yes	7	1	1	ATC
<65	White	Male	2008	One	Married	No/Unknown	N0	M0	No/Unknown	No/Unknown	0	1	1	ATC
<65	White	Male	2008	One	Married	No/Unknown	N0	M0	Yes	No/Unknown	5	1	1	ATC
<65	White	Male	2008	One	Married	No/Unknown	N1	M1	Yes	No/Unknown	2	1	1	ATC
<65	White	Male	2008	One	Married	No/Unknown	N1	M1	Yes	Yes	2	1	1	ATC
<65	White	Male	2008	One	Married	No/Unknown	N1	M1	Yes	Yes	17	1	1	ATC
<65	White	Male	2008	One	Married	Yes	N0	M0	Yes	No/Unknown	103	0	0	ATC
<65	White	Male	2008	One	Married	Yes	N0	M0	Yes	Yes	105	0	0	ATC
<65	White	Male	2008	One	Other	No/Unknown	N1	M1	Yes	Yes	6	1	1	ATC
<65	White	Male	2008	One	Other	Yes	N1	M0	No/Unknown	No/Unknown	4	1	1	ATC
<65	White	Male	2009	More one	Married	Yes	N0	M0	No/Unknown	No/Unknown	8	1	1	ATC
<65	White	Male	2009	More one	Married	Yes	N0	M0	Yes	No/Unknown	5	0	1	ATC
<65	White	Male	2009	More one	Married	Yes	N1	M0	Yes	No/Unknown	19	0	1	ATC
<65	White	Male	2009	More one	Other	No/Unknown	N1	M1	Yes	No/Unknown	0	0	1	ATC
<65	White	Male	2009	More one	Other	No/Unknown	N1	M1	Yes	Yes	1	0	1	ATC
<65	White	Male	2009	One	Married	No/Unknown	N0	M0	No/Unknown	Yes	87	0	0	ATC
<65	White	Male	2009	One	Married	No/Unknown	N1	M0	Yes	Yes	4	1	1	ATC
<65	White	Male	2009	One	Married	No/Unknown	N1	M1	Yes	Yes	3	0	1	ATC
<65	White	Male	2009	One	Married	Yes	N0	M0	Yes	Yes	2	1	1	ATC
<65	White	Male	2009	One	Married	Yes	N1	M0	Yes	No/Unknown	2	1	1	ATC
<65	White	Male	2009	One	Other	No/Unknown	N0	M0	Yes	Yes	20	1	1	SCC
<65	White	Male	2009	One	Other	Yes	N0	M0	No/Unknown	No/Unknown	0	1	1	ATC
<65	White	Male	2010	More one	Married	Yes	N1	M0	Yes	Yes	5	0	1	ATC
<65	White	Male	2010	More one	Married	Yes	N1	M1	Yes	Yes	7	0	1	ATC
<65	White	Male	2010	More one	Other	No/Unknown	N1	M1	Yes	Yes	4	1	1	ATC
<65	White	Male	2010	One	Married	No/Unknown	N0	M0	Yes	Yes	1	1	1	ATC
<65	White	Male	2010	One	Married	No/Unknown	N1	M0	Yes	Yes	6	1	1	ATC
<65	White	Male	2010	One	Married	No/Unknown	N1	M1	No/Unknown	Yes	3	1	1	ATC
<65	White	Male	2010	One	Married	No/Unknown	N1	M1	Yes	No/Unknown	2	1	1	ATC
<65	White	Male	2010	One	Married	No/Unknown	N1	M1	Yes	Yes	1	1	1	ATC
<65	White	Male	2010	One	Married	No/Unknown	N1	M1	Yes	Yes	1	1	1	ATC
<65	White	Male	2010	One	Married	No/Unknown	N1	M1	Yes	Yes	5	1	1	ATC
<65	White	Male	2010	One	Married	No/Unknown	NX	M1	Yes	Yes	10	1	1	SCC
<65	White	Male	2010	One	Married	Yes	N0	M0	Yes	Yes	77	0	0	ATC
<65	White	Male	2010	One	Married	Yes	N0	M1	No/Unknown	Yes	1	1	1	ATC
<65	White	Male	2010	One	Married	Yes	N1	M0	Yes	No/Unknown	17	1	1	ATC
<65	White	Male	2010	One	Married	Yes	N1	M0	Yes	Yes	10	1	1	SCC
<65	White	Male	2010	One	Married	Yes	N1	M0	Yes	Yes	82	0	0	ATC
<65	White	Male	2010	One	Married	Yes	N1	M1	Yes	Yes	9	1	1	ATC
<65	White	Male	2010	One	Married	Yes	N1	M1	Yes	Yes	30	1	1	SCC
<65	White	Male	2010	One	Other	No/Unknown	N1	M0	Yes	Yes	9	1	1	ATC
<65	White	Male	2010	One	Other	No/Unknown	N1	M1	No/Unknown	Yes	5	1	1	ATC
<65	White	Male	2010	One	Other	No/Unknown	N1	M1	Yes	No/Unknown	2	1	1	ATC
<65	White	Male	2010	One	Other	Yes	N1	M0	No/Unknown	No/Unknown	11	1	1	ATC
<65	White	Male	2010	One	Other	Yes	N1	M0	Yes	Yes	4	1	1	ATC
<65	White	Male	2011	One	Married	No/Unknown	N0	M0	No/Unknown	No/Unknown	65	0	0	SCC
<65	White	Male	2011	One	Married	No/Unknown	N0	M0	Yes	Yes	8	1	1	ATC
<65	White	Male	2011	One	Married	No/Unknown	N0	M0	Yes	Yes	8	1	1	ATC
<65	White	Male	2011	One	Married	No/Unknown	N1	M1	No/Unknown	Yes	2	1	1	ATC
<65	White	Male	2011	One	Married	Yes	N0	M0	Yes	No/Unknown	65	0	0	ATC
<65	White	Male	2011	One	Married	Yes	N0	M0	Yes	Yes	65	0	0	ATC
<65	White	Male	2011	One	Married	Yes	N0	M1	No/Unknown	No/Unknown	48	1	1	ATC
<65	White	Male	2011	One	Married	Yes	N0	M1	Yes	Yes	1	1	1	ATC
<65	White	Male	2011	One	Married	Yes	N1	M0	No/Unknown	No/Unknown	0	1	1	ATC
<65	White	Male	2011	One	Married	Yes	N1	M0	Yes	Yes	10	1	1	ATC
<65	White	Male	2011	One	Married	Yes	N1	M1	Yes	Yes	2	1	1	ATC
<65	White	Male	2011	One	Other	No/Unknown	N1	M1	Yes	Yes	6	1	1	ATC
<65	White	Male	2011	One	Other	No/Unknown	NX	M0	No/Unknown	No/Unknown	1	1	1	ATC
<65	White	Male	2011	One	Other	Yes	N1	M0	Yes	Yes	10	1	1	ATC
<65	White	Male	2012	More one	Married	No/Unknown	N1	M1	No/Unknown	No/Unknown	0	0	1	ATC
<65	White	Male	2012	More one	Other	Yes	N0	M1	Yes	Yes	41	0	1	ATC
<65	White	Male	2012	One	Married	No/Unknown	N0	M0	Yes	No/Unknown	16	1	1	ATC
<65	White	Male	2012	One	Married	No/Unknown	N1	M1	No/Unknown	Yes	3	1	1	ATC
<65	White	Male	2012	One	Married	Yes	N0	M1	No/Unknown	No/Unknown	1	1	1	ATC
<65	White	Male	2012	One	Married	Yes	N1	M0	No/Unknown	Yes	3	1	1	ATC
<65	White	Male	2012	One	Married	Yes	N1	M0	Yes	Yes	3	1	1	ATC
<65	White	Male	2012	One	Married	Yes	N1	M0	Yes	Yes	5	1	1	ATC
<65	White	Male	2012	One	Married	Yes	N1	M0	Yes	Yes	6	1	1	ATC
<65	White	Male	2012	One	Married	Yes	N1	M1	Yes	Yes	9	1	1	ATC
<65	White	Male	2012	One	Married	Yes	N1	M1	Yes	Yes	16	1	1	ATC
<65	White	Male	2012	One	Other	Yes	N0	M1	Yes	Yes	7	1	1	ATC
<65	White	Male	2013	More one	Married	No/Unknown	N0	M1	No/Unknown	No/Unknown	0	1	1	ATC
<65	White	Male	2013	More one	Married	Yes	N0	M0	Yes	Yes	7	0	1	ATC
<65	White	Male	2013	More one	Married	Yes	N0	M1	Yes	Yes	11	0	1	ATC
<65	White	Male	2013	One	Married	No/Unknown	N1	M0	Yes	Yes	2	1	1	ATC
<65	White	Male	2013	One	Married	No/Unknown	N1	M1	No/Unknown	No/Unknown	0	1	1	ATC
<65	White	Male	2013	One	Married	No/Unknown	N1	M1	Yes	Yes	4	1	1	ATC
<65	White	Male	2013	One	Married	No/Unknown	N1	M1	Yes	Yes	4	1	1	SCC
<65	White	Male	2013	One	Married	No/Unknown	NX	M1	Yes	Yes	1	1	1	ATC
<65	White	Male	2013	One	Married	Yes	N0	M0	Yes	Yes	2	0	1	ATC
<65	White	Male	2013	One	Married	Yes	N0	M1	Yes	Yes	9	1	1	ATC
<65	White	Male	2013	One	Married	Yes	N1	M1	No/Unknown	No/Unknown	3	1	1	ATC
<65	White	Male	2013	One	Married	Yes	N1	M1	Yes	Yes	17	1	1	ATC
<65	White	Male	2013	One	Other	No/Unknown	N1	M1	Yes	Yes	1	1	1	ATC
<65	White	Male	2013	One	Other	Yes	N1	M1	Yes	Yes	3	1	1	ATC
<65	White	Male	2014	More one	Married	No/Unknown	N1	MX	No/Unknown	Yes	7	0	1	ATC
<65	White	Male	2014	More one	Married	Yes	N0	M0	Yes	Yes	4	0	1	ATC
<65	White	Male	2014	More one	Other	No/Unknown	N1	M0	No/Unknown	No/Unknown	17	0	1	SCC
<65	White	Male	2014	One	Married	No/Unknown	N0	MX	Yes	Yes	5	1	1	ATC
<65	White	Male	2014	One	Married	No/Unknown	N1	M0	No/Unknown	No/Unknown	1	1	1	ATC
<65	White	Male	2014	One	Married	No/Unknown	N1	M0	Yes	Yes	2	1	1	ATC
<65	White	Male	2014	One	Married	No/Unknown	N1	M1	Yes	Yes	4	1	1	ATC
<65	White	Male	2014	One	Married	Yes	N0	M0	Yes	No/Unknown	13	0	0	ATC
<65	White	Male	2014	One	Married	Yes	N0	M0	Yes	Yes	7	1	1	ATC
<65	White	Male	2014	One	Married	Yes	N1	M0	Yes	Yes	6	1	1	ATC
<65	White	Male	2014	One	Married	Yes	N1	M1	Yes	Yes	4	0	0	ATC
<65	White	Male	2014	One	Other	No/Unknown	N0	M1	No/Unknown	No/Unknown	0	1	1	ATC
<65	White	Male	2014	One	Other	No/Unknown	N1	M0	No/Unknown	Yes	17	1	1	ATC
<65	White	Male	2014	One	Other	Yes	N1	M1	Yes	Yes	4	1	1	ATC
<65	White	Male	2015	More one	Married	No/Unknown	N1	M1	Yes	Yes	3	0	1	SCC
<65	White	Male	2015	More one	Other	No/Unknown	N0	M0	No/Unknown	No/Unknown	5	0	1	SCC
<65	White	Male	2015	More one	Other	Yes	N1	M0	Yes	Yes	20	0	0	ATC
<65	White	Male	2015	One	Married	No/Unknown	N0	M0	Yes	Yes	2	1	1	ATC
<65	White	Male	2015	One	Married	No/Unknown	N1	M0	Yes	Yes	1	1	1	ATC
<65	White	Male	2015	One	Married	No/Unknown	N1	M1	Yes	No/Unknown	13	0	0	ATC
<65	White	Male	2015	One	Married	No/Unknown	NX	M1	Yes	Yes	2	1	1	ATC
<65	White	Male	2015	One	Married	No/Unknown	NX	MX	No/Unknown	No/Unknown	0	1	1	ATC
<65	White	Male	2015	One	Married	Yes	N0	M0	No/Unknown	Yes	4	1	1	ATC
<65	White	Male	2015	One	Married	Yes	N0	M0	Yes	Yes	19	0	0	ATC
<65	White	Male	2015	One	Married	Yes	N1	M1	Yes	No/Unknown	2	0	1	ATC
<65	White	Male	2015	One	Married	Yes	N1	M1	Yes	Yes	4	1	1	ATC
<65	White	Male	2015	One	Married	Yes	N1	M1	Yes	Yes	14	0	0	ATC
<65	White	Male	2015	One	Other	No/Unknown	N0	M1	Yes	Yes	2	1	1	ATC
<65	White	Male	2015	One	Other	No/Unknown	N1	M0	Yes	Yes	3	1	1	ATC
<65	White	Male	2015	One	Other	No/Unknown	N1	M1	Yes	No/Unknown	1	1	1	ATC
<65	White	Male	2015	One	Other	No/Unknown	N1	M1	Yes	Yes	13	1	1	ATC
<65	White	Male	2015	One	Other	Yes	N1	M0	Yes	Yes	3	0	0	ATC
<65	White	Male	2015	One	Other	Yes	N1	M1	No/Unknown	Yes	1	1	1	ATC
¡Ý65	Black	Female	2004	More one	Other	No/Unknown	N1	M1	No/Unknown	No/Unknown	0	0	1	ATC
¡Ý65	Black	Female	2004	One	Other	Yes	N0	M0	No/Unknown	No/Unknown	4	0	1	ATC
¡Ý65	Black	Female	2004	One	Other	Yes	NX	M0	No/Unknown	Yes	1	1	1	ATC
¡Ý65	Black	Female	2005	One	Married	No/Unknown	N0	M1	No/Unknown	No/Unknown	0	1	1	ATC
¡Ý65	Black	Female	2005	One	Married	Yes	NX	MX	Yes	No/Unknown	12	1	1	ATC
¡Ý65	Black	Female	2005	One	Other	No/Unknown	NX	M1	No/Unknown	No/Unknown	0	1	1	ATC
¡Ý65	Black	Female	2005	One	Other	Yes	N1	M1	No/Unknown	No/Unknown	1	1	1	ATC
¡Ý65	Black	Female	2006	More one	Married	Yes	N0	M1	Yes	Yes	31	0	1	ATC
¡Ý65	Black	Female	2006	More one	Other	No/Unknown	N1	M0	Yes	Yes	26	0	1	ATC
¡Ý65	Black	Female	2006	One	Married	Yes	N0	M0	No/Unknown	No/Unknown	4	1	1	ATC
¡Ý65	Black	Female	2006	One	Other	Yes	N0	M0	No/Unknown	Yes	5	1	1	ATC
¡Ý65	Black	Female	2006	One	Other	Yes	N0	M0	Yes	Yes	13	1	1	ATC
¡Ý65	Black	Female	2007	One	Married	Yes	NX	M1	No/Unknown	No/Unknown	1	1	1	ATC
¡Ý65	Black	Female	2007	One	Other	Yes	N1	M0	Yes	Yes	89	0	0	ATC
¡Ý65	Black	Female	2007	One	Other	Yes	NX	MX	Yes	No/Unknown	1	1	1	ATC
¡Ý65	Black	Female	2008	More one	Other	No/Unknown	NX	MX	Yes	Yes	63	0	1	ATC
¡Ý65	Black	Female	2008	More one	Other	Yes	N0	M0	No/Unknown	No/Unknown	62	0	1	ATC
¡Ý65	Black	Female	2008	One	Other	No/Unknown	N0	M1	No/Unknown	No/Unknown	0	0	1	ATC
¡Ý65	Black	Female	2008	One	Other	Yes	N0	M0	Yes	Yes	7	1	1	ATC
¡Ý65	Black	Female	2009	One	Married	No/Unknown	N1	M1	No/Unknown	No/Unknown	0	1	1	ATC
¡Ý65	Black	Female	2009	One	Other	No/Unknown	N1	M0	No/Unknown	No/Unknown	1	1	1	ATC
¡Ý65	Black	Female	2009	One	Other	No/Unknown	N1	M1	No/Unknown	No/Unknown	0	1	1	ATC
¡Ý65	Black	Female	2010	More one	Other	No/Unknown	N0	M0	No/Unknown	No/Unknown	0	0	1	SCC
¡Ý65	Black	Female	2010	One	Other	No/Unknown	N1	M1	No/Unknown	No/Unknown	1	1	1	ATC
¡Ý65	Black	Female	2010	One	Other	Yes	N1	M1	No/Unknown	No/Unknown	0	1	1	ATC
¡Ý65	Black	Female	2011	One	Married	No/Unknown	N1	M1	No/Unknown	No/Unknown	2	1	1	ATC
¡Ý65	Black	Female	2011	One	Other	No/Unknown	N1	M0	No/Unknown	No/Unknown	2	1	1	ATC
¡Ý65	Black	Female	2012	More one	Married	Yes	NX	M0	No/Unknown	No/Unknown	2	0	1	ATC
¡Ý65	Black	Female	2012	More one	Other	No/Unknown	N1	M1	No/Unknown	No/Unknown	0	0	1	ATC
¡Ý65	Black	Female	2012	One	Other	No/Unknown	N1	M0	Yes	Yes	2	1	1	ATC
¡Ý65	Black	Female	2012	One	Other	No/Unknown	N1	M1	Yes	Yes	2	1	1	ATC
¡Ý65	Black	Female	2014	More one	Married	No/Unknown	N0	M1	No/Unknown	No/Unknown	1	0	1	ATC
¡Ý65	Black	Female	2014	More one	Other	No/Unknown	N0	M0	No/Unknown	No/Unknown	2	0	1	ATC
¡Ý65	Black	Female	2014	More one	Other	No/Unknown	N1	M1	No/Unknown	No/Unknown	1	0	1	ATC
¡Ý65	Black	Female	2014	One	Married	Yes	N1	M0	No/Unknown	No/Unknown	2	1	1	ATC
¡Ý65	Black	Female	2014	One	Other	No/Unknown	N0	M0	No/Unknown	No/Unknown	0	1	1	ATC
¡Ý65	Black	Female	2014	One	Other	No/Unknown	N0	M0	No/Unknown	No/Unknown	1	1	1	ATC
¡Ý65	Black	Female	2014	One	Other	Yes	N0	M0	Yes	No/Unknown	8	1	1	ATC
¡Ý65	Black	Female	2014	One	Other	Yes	N1	M1	No/Unknown	No/Unknown	0	1	1	ATC
¡Ý65	Black	Female	2014	One	Other	Yes	N1	M1	No/Unknown	No/Unknown	8	0	0	ATC
¡Ý65	Black	Female	2014	One	Other	Yes	N1	MX	No/Unknown	No/Unknown	5	0	1	ATC
¡Ý65	Black	Female	2015	One	Other	No/Unknown	N0	M1	No/Unknown	No/Unknown	0	1	1	ATC
¡Ý65	Black	Female	2015	One	Other	No/Unknown	N1	M0	Yes	Yes	3	1	1	ATC
¡Ý65	Black	Female	2015	One	Other	No/Unknown	N1	M1	No/Unknown	No/Unknown	1	1	1	ATC
¡Ý65	Black	Female	2015	One	Other	Yes	N0	M1	No/Unknown	No/Unknown	1	1	1	SCC
¡Ý65	Black	Male	2004	One	Married	Yes	N1	M1	Yes	No/Unknown	6	1	1	ATC
¡Ý65	Black	Male	2006	More one	Other	No/Unknown	N0	M1	No/Unknown	No/Unknown	2	0	1	ATC
¡Ý65	Black	Male	2006	One	Other	No/Unknown	N1	M0	No/Unknown	No/Unknown	7	1	1	ATC
¡Ý65	Black	Male	2006	One	Other	Yes	NX	MX	No/Unknown	No/Unknown	0	1	1	ATC
¡Ý65	Black	Male	2007	One	Other	Yes	N1	M1	No/Unknown	No/Unknown	1	1	1	ATC
¡Ý65	Black	Male	2008	More one	Married	Yes	N1	M1	No/Unknown	No/Unknown	0	0	1	ATC
¡Ý65	Black	Male	2008	More one	Other	Yes	NX	M1	No/Unknown	No/Unknown	1	0	1	ATC
¡Ý65	Black	Male	2008	One	Other	Yes	N1	M0	Yes	No/Unknown	5	1	1	ATC
¡Ý65	Black	Male	2009	More one	Married	Yes	N0	M0	Yes	Yes	52	0	1	ATC
¡Ý65	Black	Male	2011	More one	Married	Yes	N1	M0	No/Unknown	No/Unknown	0	0	1	ATC
¡Ý65	Black	Male	2012	One	Married	No/Unknown	N1	M1	No/Unknown	No/Unknown	8	1	1	ATC
¡Ý65	Black	Male	2012	One	Married	No/Unknown	N1	M1	Yes	No/Unknown	5	1	1	ATC
¡Ý65	Black	Male	2012	One	Other	No/Unknown	N0	M0	No/Unknown	No/Unknown	1	1	1	ATC
¡Ý65	Black	Male	2012	One	Other	No/Unknown	NX	M0	No/Unknown	No/Unknown	0	1	1	ATC
¡Ý65	Black	Male	2013	One	Married	No/Unknown	N1	M1	Yes	Yes	3	1	1	ATC
¡Ý65	Black	Male	2013	One	Married	Yes	N0	M0	No/Unknown	No/Unknown	0	1	1	ATC
¡Ý65	Black	Male	2013	One	Other	No/Unknown	N0	M0	Yes	No/Unknown	8	1	1	ATC
¡Ý65	Black	Male	2014	One	Married	Yes	N0	M0	No/Unknown	Yes	2	1	1	ATC
¡Ý65	Black	Male	2015	One	Married	No/Unknown	N0	M0	No/Unknown	No/Unknown	0	1	1	SCC
¡Ý65	Black	Male	2015	One	Married	No/Unknown	N1	M0	Yes	No/Unknown	4	1	1	ATC
¡Ý65	Black	Male	2015	One	Married	No/Unknown	N1	M1	No/Unknown	Yes	1	1	1	ATC
¡Ý65	Black	Male	2015	One	Other	No/Unknown	N1	M0	Yes	Yes	0	0	1	ATC
¡Ý65	Other	Female	2004	More one	Married	Yes	N1	M0	No/Unknown	No/Unknown	3	0	1	ATC
¡Ý65	Other	Female	2004	One	Married	No/Unknown	N0	M0	No/Unknown	No/Unknown	5	1	1	SCC
¡Ý65	Other	Female	2004	One	Married	No/Unknown	N0	M0	Yes	Yes	7	1	1	ATC
¡Ý65	Other	Female	2004	One	Married	No/Unknown	NX	M0	Yes	Yes	2	1	1	ATC
¡Ý65	Other	Female	2004	One	Married	Yes	NX	M0	Yes	Yes	3	1	1	SCC
¡Ý65	Other	Female	2005	One	Married	No/Unknown	N0	MX	No/Unknown	No/Unknown	0	1	1	ATC
¡Ý65	Other	Female	2005	One	Married	Yes	N1	M1	No/Unknown	No/Unknown	0	1	1	ATC
¡Ý65	Other	Female	2005	One	Other	No/Unknown	NX	MX	No/Unknown	No/Unknown	7	1	1	ATC
¡Ý65	Other	Female	2005	One	Other	No/Unknown	NX	MX	Yes	No/Unknown	4	1	1	ATC
¡Ý65	Other	Female	2005	One	Other	Yes	N0	M0	No/Unknown	No/Unknown	9	1	1	ATC
¡Ý65	Other	Female	2006	One	Married	No/Unknown	N0	M0	Yes	Yes	8	1	1	ATC
¡Ý65	Other	Female	2006	One	Married	No/Unknown	NX	M0	Yes	Yes	1	1	1	ATC
¡Ý65	Other	Female	2007	More one	Married	Yes	NX	M1	No/Unknown	No/Unknown	1	0	1	ATC
¡Ý65	Other	Female	2007	More one	Other	No/Unknown	N0	M0	No/Unknown	No/Unknown	2	0	1	ATC
¡Ý65	Other	Female	2007	More one	Other	No/Unknown	N0	M1	No/Unknown	No/Unknown	0	1	1	ATC
¡Ý65	Other	Female	2007	More one	Other	Yes	N1	M0	Yes	No/Unknown	68	0	1	ATC
¡Ý65	Other	Female	2007	One	Married	No/Unknown	N0	M0	No/Unknown	No/Unknown	22	0	1	ATC
¡Ý65	Other	Female	2007	One	Married	No/Unknown	N0	M1	No/Unknown	No/Unknown	0	1	1	ATC
¡Ý65	Other	Female	2007	One	Married	No/Unknown	N1	M1	Yes	Yes	1	1	1	ATC
¡Ý65	Other	Female	2007	One	Married	Yes	NX	MX	Yes	No/Unknown	7	1	1	ATC
¡Ý65	Other	Female	2007	One	Other	No/Unknown	N0	M0	Yes	Yes	5	1	1	ATC
¡Ý65	Other	Female	2007	One	Other	No/Unknown	N1	M1	Yes	No/Unknown	0	1	1	ATC
¡Ý65	Other	Female	2008	One	Married	No/Unknown	N0	M0	No/Unknown	No/Unknown	1	1	1	ATC
¡Ý65	Other	Female	2008	One	Married	No/Unknown	N1	M1	No/Unknown	No/Unknown	2	0	1	ATC
¡Ý65	Other	Female	2008	One	Other	No/Unknown	N0	M1	No/Unknown	No/Unknown	0	1	1	ATC
¡Ý65	Other	Female	2008	One	Other	No/Unknown	N1	MX	Yes	No/Unknown	0	1	1	ATC
¡Ý65	Other	Female	2008	One	Other	Yes	NX	M0	No/Unknown	No/Unknown	5	1	1	ATC
¡Ý65	Other	Female	2009	More one	Married	Yes	N1	M0	Yes	Yes	5	0	1	ATC
¡Ý65	Other	Female	2009	One	Married	No/Unknown	N0	M1	No/Unknown	Yes	0	1	1	ATC
¡Ý65	Other	Female	2009	One	Married	No/Unknown	N1	M1	Yes	No/Unknown	2	1	1	ATC
¡Ý65	Other	Female	2009	One	Married	Yes	N0	M0	No/Unknown	No/Unknown	7	1	1	ATC
¡Ý65	Other	Female	2009	One	Other	No/Unknown	NX	M1	No/Unknown	No/Unknown	2	1	1	ATC
¡Ý65	Other	Female	2009	One	Other	Yes	N1	M1	No/Unknown	No/Unknown	2	1	1	ATC
¡Ý65	Other	Female	2010	More one	Married	No/Unknown	N0	MX	Yes	No/Unknown	0	0	1	ATC
¡Ý65	Other	Female	2010	More one	Married	No/Unknown	N1	M0	No/Unknown	No/Unknown	0	0	1	SCC
¡Ý65	Other	Female	2010	More one	Married	Yes	N0	M0	Yes	No/Unknown	4	1	1	ATC
¡Ý65	Other	Female	2010	More one	Other	No/Unknown	N0	M1	No/Unknown	No/Unknown	0	1	1	ATC
¡Ý65	Other	Female	2010	One	Married	Yes	N0	M0	Yes	Yes	5	1	1	ATC
¡Ý65	Other	Female	2010	One	Married	Yes	N1	M0	No/Unknown	No/Unknown	1	1	1	ATC
¡Ý65	Other	Female	2010	One	Other	No/Unknown	N1	M1	No/Unknown	Yes	3	1	1	ATC
¡Ý65	Other	Female	2010	One	Other	No/Unknown	NX	M1	Yes	No/Unknown	0	1	1	ATC
¡Ý65	Other	Female	2010	One	Other	Yes	N0	M0	Yes	No/Unknown	7	1	1	ATC
¡Ý65	Other	Female	2010	One	Other	Yes	N0	MX	No/Unknown	No/Unknown	0	1	1	ATC
¡Ý65	Other	Female	2010	One	Other	Yes	NX	M0	No/Unknown	No/Unknown	2	0	1	ATC
¡Ý65	Other	Female	2011	More one	Married	No/Unknown	N0	M1	No/Unknown	No/Unknown	0	0	1	ATC
¡Ý65	Other	Female	2011	One	Married	No/Unknown	NX	MX	No/Unknown	No/Unknown	62	1	1	ATC
¡Ý65	Other	Female	2011	One	Married	Yes	N1	M0	No/Unknown	No/Unknown	2	0	0	ATC
¡Ý65	Other	Female	2011	One	Other	Yes	NX	M0	Yes	Yes	3	1	1	ATC
¡Ý65	Other	Female	2012	One	Married	No/Unknown	N1	M0	No/Unknown	No/Unknown	3	1	1	ATC
¡Ý65	Other	Female	2012	One	Married	No/Unknown	N1	M1	No/Unknown	No/Unknown	1	1	1	ATC
¡Ý65	Other	Female	2012	One	Other	No/Unknown	N0	M1	Yes	No/Unknown	1	1	1	SCC
¡Ý65	Other	Female	2013	More one	Other	No/Unknown	N1	M1	No/Unknown	No/Unknown	1	0	1	ATC
¡Ý65	Other	Female	2013	More one	Other	No/Unknown	NX	M1	Yes	Yes	0	0	1	ATC
¡Ý65	Other	Female	2013	One	Other	No/Unknown	N0	M0	Yes	No/Unknown	9	1	1	ATC
¡Ý65	Other	Female	2013	One	Other	No/Unknown	NX	M1	No/Unknown	No/Unknown	1	1	1	ATC
¡Ý65	Other	Female	2013	One	Other	Yes	N0	M0	Yes	No/Unknown	10	1	1	ATC
¡Ý65	Other	Female	2013	One	Other	Yes	N0	M1	No/Unknown	No/Unknown	2	1	1	ATC
¡Ý65	Other	Female	2013	One	Other	Yes	N1	M0	No/Unknown	No/Unknown	7	0	0	ATC
¡Ý65	Other	Female	2014	More one	Other	No/Unknown	NX	M1	No/Unknown	No/Unknown	0	0	1	ATC
¡Ý65	Other	Female	2014	More one	Other	Yes	N0	M1	Yes	No/Unknown	1	0	1	ATC
¡Ý65	Other	Female	2014	One	Married	No/Unknown	N0	M0	Yes	Yes	5	1	1	ATC
¡Ý65	Other	Female	2014	One	Married	No/Unknown	N1	M0	Yes	No/Unknown	2	1	1	ATC
¡Ý65	Other	Female	2014	One	Married	No/Unknown	N1	M1	No/Unknown	No/Unknown	0	1	1	ATC
¡Ý65	Other	Female	2014	One	Other	No/Unknown	N1	M0	No/Unknown	No/Unknown	0	1	1	ATC
¡Ý65	Other	Female	2014	One	Other	No/Unknown	N1	M0	Yes	Yes	2	1	1	SCC
¡Ý65	Other	Female	2014	One	Other	No/Unknown	N1	M1	No/Unknown	No/Unknown	0	1	1	ATC
¡Ý65	Other	Female	2014	One	Other	No/Unknown	N1	M1	No/Unknown	Yes	2	1	1	ATC
¡Ý65	Other	Female	2015	More one	Other	No/Unknown	NX	MX	No/Unknown	No/Unknown	4	0	1	ATC
¡Ý65	Other	Female	2015	One	Married	Yes	N0	M1	Yes	Yes	7	1	1	ATC
¡Ý65	Other	Female	2015	One	Other	No/Unknown	N1	M1	Yes	No/Unknown	4	1	1	ATC
¡Ý65	Other	Female	2015	One	Other	Yes	N0	M0	No/Unknown	Yes	10	1	1	ATC
¡Ý65	Other	Female	2015	One	Other	Yes	N1	M1	Yes	No/Unknown	1	1	1	ATC
¡Ý65	Other	Male	2004	More one	Married	Yes	N1	M0	Yes	No/Unknown	6	0	1	ATC
¡Ý65	Other	Male	2004	One	Married	No/Unknown	N1	M0	Yes	Yes	9	1	1	ATC
¡Ý65	Other	Male	2004	One	Married	No/Unknown	NX	M1	No/Unknown	No/Unknown	0	1	1	ATC
¡Ý65	Other	Male	2005	One	Married	No/Unknown	N0	M1	Yes	Yes	2	1	1	ATC
¡Ý65	Other	Male	2006	More one	Married	No/Unknown	N1	M0	Yes	No/Unknown	8	0	1	ATC
¡Ý65	Other	Male	2006	One	Married	No/Unknown	N1	M1	Yes	Yes	15	1	1	ATC
¡Ý65	Other	Male	2006	One	Married	Yes	N0	M1	No/Unknown	No/Unknown	4	1	1	ATC
¡Ý65	Other	Male	2007	More one	Married	No/Unknown	N0	M1	No/Unknown	No/Unknown	2	1	1	ATC
¡Ý65	Other	Male	2007	One	Married	No/Unknown	N0	M0	Yes	Yes	2	0	1	ATC
¡Ý65	Other	Male	2008	One	Other	No/Unknown	N1	M0	No/Unknown	No/Unknown	2	1	1	ATC
¡Ý65	Other	Male	2008	One	Other	No/Unknown	NX	MX	No/Unknown	No/Unknown	105	0	0	SCC
¡Ý65	Other	Male	2009	One	Married	Yes	N0	MX	No/Unknown	No/Unknown	39	1	1	ATC
¡Ý65	Other	Male	2010	One	Married	No/Unknown	N0	M1	No/Unknown	No/Unknown	0	1	1	ATC
¡Ý65	Other	Male	2010	One	Married	No/Unknown	N0	M1	No/Unknown	Yes	0	1	1	ATC
¡Ý65	Other	Male	2010	One	Married	Yes	N0	M0	Yes	Yes	11	0	1	ATC
¡Ý65	Other	Male	2010	One	Married	Yes	N1	M1	No/Unknown	No/Unknown	1	0	1	ATC
¡Ý65	Other	Male	2011	More one	Married	No/Unknown	N0	M0	Yes	Yes	15	0	1	ATC
¡Ý65	Other	Male	2011	More one	Married	Yes	N0	M1	No/Unknown	No/Unknown	3	0	1	ATC
¡Ý65	Other	Male	2011	One	Married	No/Unknown	NX	M1	No/Unknown	No/Unknown	0	1	1	ATC
¡Ý65	Other	Male	2011	One	Married	Yes	N0	M0	Yes	Yes	9	1	1	ATC
¡Ý65	Other	Male	2011	One	Married	Yes	N1	M1	No/Unknown	No/Unknown	0	1	1	ATC
¡Ý65	Other	Male	2011	One	Other	Yes	N1	M1	No/Unknown	No/Unknown	2	1	1	ATC
¡Ý65	Other	Male	2012	More one	Married	No/Unknown	N1	M0	No/Unknown	Yes	2	0	1	ATC
¡Ý65	Other	Male	2012	One	Married	No/Unknown	N1	M0	No/Unknown	No/Unknown	15	0	1	SCC
¡Ý65	Other	Male	2012	One	Married	Yes	NX	MX	Yes	No/Unknown	6	1	1	ATC
¡Ý65	Other	Male	2013	More one	Married	No/Unknown	N0	M1	No/Unknown	No/Unknown	1	0	1	ATC
¡Ý65	Other	Male	2013	More one	Married	No/Unknown	N1	M0	Yes	Yes	1	0	1	ATC
¡Ý65	Other	Male	2013	One	Married	No/Unknown	NX	M1	Yes	No/Unknown	0	1	1	ATC
¡Ý65	Other	Male	2013	One	Married	Yes	N0	M1	Yes	Yes	2	1	1	ATC
¡Ý65	Other	Male	2013	One	Other	No/Unknown	N1	M1	No/Unknown	No/Unknown	0	1	1	ATC
¡Ý65	Other	Male	2014	More one	Married	Yes	N0	M0	No/Unknown	No/Unknown	0	0	1	ATC
¡Ý65	Other	Male	2014	One	Other	No/Unknown	N1	M1	Yes	No/Unknown	7	1	1	SCC
¡Ý65	Other	Male	2015	More one	Married	No/Unknown	N0	M0	No/Unknown	Yes	2	0	1	ATC
¡Ý65	Other	Male	2015	More one	Married	No/Unknown	N1	M1	No/Unknown	Yes	12	0	1	ATC
¡Ý65	Other	Male	2015	More one	Married	No/Unknown	N1	M1	Yes	No/Unknown	6	0	1	SCC
¡Ý65	Other	Male	2015	More one	Married	No/Unknown	NX	M1	No/Unknown	No/Unknown	5	0	1	ATC
¡Ý65	Other	Male	2015	One	Married	No/Unknown	N1	M0	No/Unknown	No/Unknown	4	1	1	ATC
¡Ý65	Other	Male	2015	One	Married	No/Unknown	N1	M1	Yes	Yes	7	1	1	ATC
¡Ý65	Other	Male	2015	One	Other	No/Unknown	N1	MX	No/Unknown	No/Unknown	2	1	1	ATC
¡Ý65	White	Female	2004	More one	Other	No/Unknown	NX	M0	Yes	No/Unknown	2	0	1	ATC
¡Ý65	White	Female	2004	More one	Other	No/Unknown	NX	MX	No/Unknown	No/Unknown	1	0	1	SCC
¡Ý65	White	Female	2004	More one	Other	Yes	N1	M0	No/Unknown	No/Unknown	1	0	1	ATC
¡Ý65	White	Female	2004	One	Married	No/Unknown	N1	M0	Yes	Yes	5	1	1	ATC
¡Ý65	White	Female	2004	One	Married	No/Unknown	N1	M1	No/Unknown	Yes	1	1	1	ATC
¡Ý65	White	Female	2004	One	Married	No/Unknown	NX	M0	No/Unknown	No/Unknown	2	1	1	SCC
¡Ý65	White	Female	2004	One	Married	No/Unknown	NX	M0	Yes	Yes	2	1	1	ATC
¡Ý65	White	Female	2004	One	Married	Yes	N0	M0	No/Unknown	No/Unknown	0	1	1	ATC
¡Ý65	White	Female	2004	One	Married	Yes	N0	M0	Yes	No/Unknown	1	1	1	ATC
¡Ý65	White	Female	2004	One	Married	Yes	N0	MX	No/Unknown	No/Unknown	3	1	1	ATC
¡Ý65	White	Female	2004	One	Other	No/Unknown	N0	M0	Yes	No/Unknown	3	1	1	ATC
¡Ý65	White	Female	2004	One	Other	No/Unknown	N0	M0	Yes	Yes	8	1	1	ATC
¡Ý65	White	Female	2004	One	Other	No/Unknown	N0	MX	No/Unknown	No/Unknown	1	1	1	ATC
¡Ý65	White	Female	2004	One	Other	No/Unknown	N1	M1	Yes	No/Unknown	3	1	1	ATC
¡Ý65	White	Female	2004	One	Other	No/Unknown	N1	M1	Yes	Yes	1	1	1	ATC
¡Ý65	White	Female	2004	One	Other	No/Unknown	N1	M1	Yes	Yes	1	1	1	ATC
¡Ý65	White	Female	2004	One	Other	No/Unknown	NX	M0	No/Unknown	No/Unknown	2	1	1	ATC
¡Ý65	White	Female	2004	One	Other	No/Unknown	NX	M0	Yes	Yes	8	1	1	ATC
¡Ý65	White	Female	2004	One	Other	No/Unknown	NX	M1	No/Unknown	No/Unknown	0	1	1	ATC
¡Ý65	White	Female	2004	One	Other	No/Unknown	NX	M1	Yes	No/Unknown	4	1	1	ATC
¡Ý65	White	Female	2004	One	Other	No/Unknown	NX	MX	No/Unknown	No/Unknown	0	1	1	ATC
¡Ý65	White	Female	2004	One	Other	No/Unknown	NX	MX	No/Unknown	No/Unknown	2	1	1	ATC
¡Ý65	White	Female	2004	One	Other	No/Unknown	NX	MX	Yes	Yes	1	1	1	ATC
¡Ý65	White	Female	2004	One	Other	Yes	N0	M0	No/Unknown	No/Unknown	4	1	1	ATC
¡Ý65	White	Female	2004	One	Other	Yes	N0	M0	Yes	Yes	4	1	1	ATC
¡Ý65	White	Female	2004	One	Other	Yes	N0	MX	Yes	Yes	53	1	1	ATC
¡Ý65	White	Female	2004	One	Other	Yes	N1	M0	Yes	No/Unknown	6	1	1	ATC
¡Ý65	White	Female	2004	One	Other	Yes	NX	M0	No/Unknown	No/Unknown	0	1	1	ATC
¡Ý65	White	Female	2004	One	Other	Yes	NX	M1	No/Unknown	No/Unknown	2	1	1	ATC
¡Ý65	White	Female	2004	One	Other	Yes	NX	MX	No/Unknown	No/Unknown	3	0	1	ATC
¡Ý65	White	Female	2005	More one	Married	No/Unknown	N0	M0	No/Unknown	No/Unknown	13	0	1	SCC
¡Ý65	White	Female	2005	More one	Married	No/Unknown	N0	M0	Yes	No/Unknown	0	0	1	ATC
¡Ý65	White	Female	2005	More one	Married	No/Unknown	NX	MX	No/Unknown	No/Unknown	8	0	1	ATC
¡Ý65	White	Female	2005	More one	Other	No/Unknown	N0	M0	No/Unknown	No/Unknown	8	0	1	ATC
¡Ý65	White	Female	2005	More one	Other	No/Unknown	N0	M0	Yes	No/Unknown	1	0	1	ATC
¡Ý65	White	Female	2005	More one	Other	Yes	N0	M0	No/Unknown	No/Unknown	1	0	1	ATC
¡Ý65	White	Female	2005	More one	Other	Yes	N0	M0	Yes	No/Unknown	19	0	1	ATC
¡Ý65	White	Female	2005	More one	Other	Yes	N1	M0	No/Unknown	No/Unknown	3	0	1	ATC
¡Ý65	White	Female	2005	More one	Other	Yes	N1	M0	Yes	No/Unknown	36	0	1	ATC
¡Ý65	White	Female	2005	One	Married	No/Unknown	N1	M0	No/Unknown	No/Unknown	2	1	1	SCC
¡Ý65	White	Female	2005	One	Married	No/Unknown	N1	M0	Yes	No/Unknown	137	0	0	ATC
¡Ý65	White	Female	2005	One	Married	No/Unknown	N1	M1	No/Unknown	No/Unknown	0	1	1	ATC
¡Ý65	White	Female	2005	One	Married	No/Unknown	NX	M1	Yes	No/Unknown	0	1	1	ATC
¡Ý65	White	Female	2005	One	Married	No/Unknown	NX	M1	Yes	Yes	2	1	1	ATC
¡Ý65	White	Female	2005	One	Married	Yes	N0	M0	Yes	Yes	32	1	1	ATC
¡Ý65	White	Female	2005	One	Married	Yes	N0	M0	Yes	Yes	139	0	0	ATC
¡Ý65	White	Female	2005	One	Married	Yes	N0	MX	No/Unknown	No/Unknown	4	1	1	ATC
¡Ý65	White	Female	2005	One	Married	Yes	N1	M0	Yes	No/Unknown	2	1	1	ATC
¡Ý65	White	Female	2005	One	Married	Yes	N1	M0	Yes	Yes	13	1	1	ATC
¡Ý65	White	Female	2005	One	Married	Yes	N1	M0	Yes	Yes	133	0	0	ATC
¡Ý65	White	Female	2005	One	Married	Yes	N1	M1	No/Unknown	Yes	4	1	1	ATC
¡Ý65	White	Female	2005	One	Other	No/Unknown	N0	M0	No/Unknown	No/Unknown	1	1	1	SCC
¡Ý65	White	Female	2005	One	Other	No/Unknown	N0	M0	Yes	No/Unknown	3	1	1	ATC
¡Ý65	White	Female	2005	One	Other	No/Unknown	N0	M0	Yes	Yes	2	1	1	ATC
¡Ý65	White	Female	2005	One	Other	No/Unknown	N0	M1	No/Unknown	Yes	1	1	1	ATC
¡Ý65	White	Female	2005	One	Other	No/Unknown	N0	M1	Yes	No/Unknown	2	1	1	ATC
¡Ý65	White	Female	2005	One	Other	No/Unknown	N1	M0	No/Unknown	No/Unknown	0	1	1	SCC
¡Ý65	White	Female	2005	One	Other	No/Unknown	N1	M0	No/Unknown	No/Unknown	0	1	1	SCC
¡Ý65	White	Female	2005	One	Other	No/Unknown	N1	M0	No/Unknown	No/Unknown	6	1	1	ATC
¡Ý65	White	Female	2005	One	Other	No/Unknown	N1	M1	Yes	No/Unknown	0	1	1	ATC
¡Ý65	White	Female	2005	One	Other	No/Unknown	NX	M1	Yes	No/Unknown	1	1	1	SCC
¡Ý65	White	Female	2005	One	Other	No/Unknown	NX	MX	No/Unknown	No/Unknown	0	1	1	ATC
¡Ý65	White	Female	2005	One	Other	No/Unknown	NX	MX	Yes	No/Unknown	0	1	1	ATC
¡Ý65	White	Female	2005	One	Other	No/Unknown	NX	MX	Yes	Yes	5	1	1	ATC
¡Ý65	White	Female	2005	One	Other	Yes	N0	M0	No/Unknown	No/Unknown	0	1	1	ATC
¡Ý65	White	Female	2005	One	Other	Yes	N0	M0	No/Unknown	No/Unknown	0	1	1	ATC
¡Ý65	White	Female	2005	One	Other	Yes	N0	M0	No/Unknown	No/Unknown	1	1	1	SCC
¡Ý65	White	Female	2005	One	Other	Yes	N0	M0	Yes	No/Unknown	3	1	1	ATC
¡Ý65	White	Female	2005	One	Other	Yes	N0	M0	Yes	No/Unknown	6	1	1	ATC
¡Ý65	White	Female	2005	One	Other	Yes	N0	M0	Yes	Yes	2	1	1	ATC
¡Ý65	White	Female	2005	One	Other	Yes	N1	M0	No/Unknown	Yes	2	1	1	SCC
¡Ý65	White	Female	2006	More one	Married	Yes	NX	MX	No/Unknown	No/Unknown	1	0	1	ATC
¡Ý65	White	Female	2006	More one	Other	No/Unknown	N0	M0	Yes	No/Unknown	10	0	1	ATC
¡Ý65	White	Female	2006	More one	Other	No/Unknown	N1	M0	No/Unknown	No/Unknown	1	0	1	ATC
¡Ý65	White	Female	2006	More one	Other	No/Unknown	NX	M1	No/Unknown	No/Unknown	0	0	1	ATC
¡Ý65	White	Female	2006	More one	Other	Yes	N0	M0	Yes	Yes	22	0	1	ATC
¡Ý65	White	Female	2006	One	Married	No/Unknown	NX	M1	No/Unknown	No/Unknown	0	1	1	SCC
¡Ý65	White	Female	2006	One	Married	No/Unknown	NX	M1	Yes	No/Unknown	0	1	1	ATC
¡Ý65	White	Female	2006	One	Married	Yes	N0	M0	No/Unknown	No/Unknown	7	1	1	ATC
¡Ý65	White	Female	2006	One	Married	Yes	N0	M0	Yes	Yes	7	1	1	ATC
¡Ý65	White	Female	2006	One	Married	Yes	N0	M1	Yes	Yes	2	1	1	ATC
¡Ý65	White	Female	2006	One	Married	Yes	N1	M1	No/Unknown	No/Unknown	1	1	1	ATC
¡Ý65	White	Female	2006	One	Other	No/Unknown	N0	M1	Yes	No/Unknown	0	1	1	ATC
¡Ý65	White	Female	2006	One	Other	No/Unknown	N0	M1	Yes	No/Unknown	8	1	1	ATC
¡Ý65	White	Female	2006	One	Other	No/Unknown	N1	M0	Yes	Yes	129	0	0	ATC
¡Ý65	White	Female	2006	One	Other	No/Unknown	N1	M1	No/Unknown	No/Unknown	0	0	1	ATC
¡Ý65	White	Female	2006	One	Other	No/Unknown	NX	M1	No/Unknown	No/Unknown	0	1	1	ATC
¡Ý65	White	Female	2006	One	Other	No/Unknown	NX	MX	No/Unknown	No/Unknown	0	1	1	ATC
¡Ý65	White	Female	2006	One	Other	No/Unknown	NX	MX	No/Unknown	No/Unknown	2	1	1	ATC
¡Ý65	White	Female	2006	One	Other	Yes	N0	M0	No/Unknown	No/Unknown	1	1	1	ATC
¡Ý65	White	Female	2006	One	Other	Yes	N0	M0	Yes	Yes	36	1	1	ATC
¡Ý65	White	Female	2006	One	Other	Yes	N1	M1	No/Unknown	No/Unknown	0	1	1	ATC
¡Ý65	White	Female	2006	One	Other	Yes	N1	M1	Yes	Yes	7	1	1	ATC
¡Ý65	White	Female	2006	One	Other	Yes	NX	M1	Yes	No/Unknown	3	1	1	ATC
¡Ý65	White	Female	2006	One	Other	Yes	NX	MX	No/Unknown	Yes	0	1	1	ATC
¡Ý65	White	Female	2007	More one	Married	No/Unknown	N0	M0	Yes	No/Unknown	3	0	1	ATC
¡Ý65	White	Female	2007	More one	Married	No/Unknown	N1	M0	Yes	No/Unknown	1	0	1	ATC
¡Ý65	White	Female	2007	More one	Married	No/Unknown	NX	M1	Yes	No/Unknown	0	0	1	ATC
¡Ý65	White	Female	2007	More one	Married	No/Unknown	NX	MX	Yes	No/Unknown	1	0	1	ATC
¡Ý65	White	Female	2007	More one	Married	Yes	N0	M0	Yes	Yes	7	0	1	ATC
¡Ý65	White	Female	2007	More one	Married	Yes	N1	M0	Yes	No/Unknown	84	0	1	ATC
¡Ý65	White	Female	2007	More one	Married	Yes	N1	M0	Yes	Yes	3	1	1	ATC
¡Ý65	White	Female	2007	More one	Married	Yes	N1	M0	Yes	Yes	9	0	1	ATC
¡Ý65	White	Female	2007	More one	Married	Yes	NX	MX	No/Unknown	No/Unknown	6	0	1	ATC
¡Ý65	White	Female	2007	More one	Other	No/Unknown	N0	M0	Yes	Yes	5	0	1	ATC
¡Ý65	White	Female	2007	More one	Other	No/Unknown	N0	M0	Yes	Yes	11	0	1	ATC
¡Ý65	White	Female	2007	More one	Other	Yes	N0	M0	No/Unknown	No/Unknown	0	0	1	ATC
¡Ý65	White	Female	2007	More one	Other	Yes	N0	M0	No/Unknown	Yes	1	0	1	ATC
¡Ý65	White	Female	2007	More one	Other	Yes	N1	M0	Yes	No/Unknown	14	0	1	ATC
¡Ý65	White	Female	2007	One	Married	No/Unknown	N1	M0	Yes	No/Unknown	3	1	1	ATC
¡Ý65	White	Female	2007	One	Married	No/Unknown	N1	M1	Yes	No/Unknown	2	1	1	ATC
¡Ý65	White	Female	2007	One	Married	No/Unknown	N1	MX	Yes	Yes	1	1	1	ATC
¡Ý65	White	Female	2007	One	Married	No/Unknown	N1	MX	Yes	Yes	29	1	1	SCC
¡Ý65	White	Female	2007	One	Married	No/Unknown	NX	M1	No/Unknown	No/Unknown	0	1	1	ATC
¡Ý65	White	Female	2007	One	Married	No/Unknown	NX	M1	Yes	Yes	5	1	1	ATC
¡Ý65	White	Female	2007	One	Married	Yes	N0	M0	No/Unknown	No/Unknown	24	1	1	ATC
¡Ý65	White	Female	2007	One	Married	Yes	N0	M0	Yes	No/Unknown	35	1	1	ATC
¡Ý65	White	Female	2007	One	Married	Yes	N0	M0	Yes	Yes	0	1	1	ATC
¡Ý65	White	Female	2007	One	Married	Yes	N0	M0	Yes	Yes	3	1	1	ATC
¡Ý65	White	Female	2007	One	Married	Yes	N1	M0	Yes	No/Unknown	73	0	1	ATC
¡Ý65	White	Female	2007	One	Other	No/Unknown	N0	M0	No/Unknown	No/Unknown	0	1	1	ATC
¡Ý65	White	Female	2007	One	Other	No/Unknown	N0	M0	No/Unknown	No/Unknown	2	1	1	ATC
¡Ý65	White	Female	2007	One	Other	No/Unknown	N1	M1	No/Unknown	No/Unknown	0	1	1	ATC
¡Ý65	White	Female	2007	One	Other	No/Unknown	N1	M1	No/Unknown	No/Unknown	3	1	1	ATC
¡Ý65	White	Female	2007	One	Other	No/Unknown	N1	M1	Yes	No/Unknown	0	1	1	ATC
¡Ý65	White	Female	2007	One	Other	No/Unknown	NX	M0	Yes	Yes	13	1	1	ATC
¡Ý65	White	Female	2007	One	Other	Yes	N0	M0	Yes	No/Unknown	39	1	1	ATC
¡Ý65	White	Female	2007	One	Other	Yes	N0	M1	Yes	Yes	12	1	1	ATC
¡Ý65	White	Female	2007	One	Other	Yes	N1	M0	Yes	No/Unknown	3	1	1	ATC
¡Ý65	White	Female	2008	More one	Married	No/Unknown	N0	M1	Yes	Yes	2	0	1	ATC
¡Ý65	White	Female	2008	More one	Married	No/Unknown	N1	MX	No/Unknown	Yes	1	0	1	ATC
¡Ý65	White	Female	2008	More one	Married	Yes	N0	M0	No/Unknown	Yes	9	0	1	ATC
¡Ý65	White	Female	2008	More one	Married	Yes	N0	M0	Yes	Yes	21	0	1	ATC
¡Ý65	White	Female	2008	More one	Married	Yes	N1	M0	No/Unknown	Yes	6	0	1	ATC
¡Ý65	White	Female	2008	More one	Married	Yes	NX	M1	Yes	Yes	34	0	1	ATC
¡Ý65	White	Female	2008	More one	Other	No/Unknown	N0	M1	Yes	Yes	3	0	1	ATC
¡Ý65	White	Female	2008	More one	Other	No/Unknown	N1	M0	No/Unknown	No/Unknown	30	0	1	SCC
¡Ý65	White	Female	2008	More one	Other	No/Unknown	NX	M1	No/Unknown	No/Unknown	0	0	1	ATC
¡Ý65	White	Female	2008	More one	Other	No/Unknown	NX	MX	Yes	No/Unknown	4	0	1	ATC
¡Ý65	White	Female	2008	More one	Other	Yes	N0	M0	Yes	Yes	98	0	0	ATC
¡Ý65	White	Female	2008	More one	Other	Yes	N0	M1	No/Unknown	No/Unknown	9	0	1	ATC
¡Ý65	White	Female	2008	More one	Other	Yes	NX	MX	No/Unknown	No/Unknown	4	0	1	ATC
¡Ý65	White	Female	2008	One	Married	No/Unknown	N0	M0	Yes	Yes	39	1	1	SCC
¡Ý65	White	Female	2008	One	Married	No/Unknown	N1	M0	No/Unknown	No/Unknown	1	1	1	ATC
¡Ý65	White	Female	2008	One	Married	No/Unknown	N1	M1	No/Unknown	No/Unknown	0	1	1	ATC
¡Ý65	White	Female	2008	One	Married	No/Unknown	NX	M1	Yes	Yes	1	1	1	ATC
¡Ý65	White	Female	2008	One	Married	No/Unknown	NX	MX	Yes	Yes	0	1	1	ATC
¡Ý65	White	Female	2008	One	Married	Yes	N0	M0	No/Unknown	No/Unknown	0	1	1	ATC
¡Ý65	White	Female	2008	One	Married	Yes	N0	M0	No/Unknown	No/Unknown	0	1	1	ATC
¡Ý65	White	Female	2008	One	Married	Yes	N0	M0	Yes	No/Unknown	7	1	1	ATC
¡Ý65	White	Female	2008	One	Married	Yes	N0	M0	Yes	Yes	102	0	0	ATC
¡Ý65	White	Female	2008	One	Married	Yes	N0	M1	Yes	No/Unknown	1	1	1	ATC
¡Ý65	White	Female	2008	One	Married	Yes	N1	M0	No/Unknown	No/Unknown	0	1	1	ATC
¡Ý65	White	Female	2008	One	Married	Yes	N1	M0	No/Unknown	No/Unknown	1	1	1	ATC
¡Ý65	White	Female	2008	One	Married	Yes	N1	M1	Yes	No/Unknown	3	1	1	ATC
¡Ý65	White	Female	2008	One	Other	No/Unknown	N0	M0	No/Unknown	No/Unknown	0	1	1	ATC
¡Ý65	White	Female	2008	One	Other	No/Unknown	N1	M0	No/Unknown	No/Unknown	2	1	1	ATC
¡Ý65	White	Female	2008	One	Other	No/Unknown	N1	M0	Yes	No/Unknown	5	1	1	SCC
¡Ý65	White	Female	2008	One	Other	No/Unknown	N1	M0	Yes	No/Unknown	6	1	1	ATC
¡Ý65	White	Female	2008	One	Other	No/Unknown	N1	M1	No/Unknown	No/Unknown	0	1	1	ATC
¡Ý65	White	Female	2008	One	Other	No/Unknown	N1	M1	No/Unknown	No/Unknown	1	1	1	ATC
¡Ý65	White	Female	2008	One	Other	No/Unknown	N1	M1	Yes	No/Unknown	0	1	1	ATC
¡Ý65	White	Female	2008	One	Other	No/Unknown	NX	M1	Yes	Yes	6	1	1	ATC
¡Ý65	White	Female	2008	One	Other	No/Unknown	NX	MX	No/Unknown	No/Unknown	0	0	1	ATC
¡Ý65	White	Female	2008	One	Other	No/Unknown	NX	MX	No/Unknown	No/Unknown	0	1	1	ATC
¡Ý65	White	Female	2008	One	Other	No/Unknown	NX	MX	No/Unknown	No/Unknown	0	1	1	SCC
¡Ý65	White	Female	2008	One	Other	No/Unknown	NX	MX	No/Unknown	No/Unknown	4	1	1	SCC
¡Ý65	White	Female	2008	One	Other	Yes	N0	M0	Yes	No/Unknown	2	0	1	ATC
¡Ý65	White	Female	2008	One	Other	Yes	N0	M0	Yes	Yes	1	1	1	ATC
¡Ý65	White	Female	2008	One	Other	Yes	N0	M1	Yes	No/Unknown	2	1	1	ATC
¡Ý65	White	Female	2008	One	Other	Yes	N1	M1	No/Unknown	No/Unknown	1	1	1	ATC
¡Ý65	White	Female	2008	One	Other	Yes	NX	MX	No/Unknown	No/Unknown	1	1	1	ATC
¡Ý65	White	Female	2009	More one	Married	No/Unknown	N1	M1	No/Unknown	No/Unknown	1	1	1	ATC
¡Ý65	White	Female	2009	More one	Married	Yes	N0	M0	No/Unknown	No/Unknown	4	0	1	ATC
¡Ý65	White	Female	2009	More one	Other	No/Unknown	N1	M1	No/Unknown	No/Unknown	0	0	1	SCC
¡Ý65	White	Female	2009	More one	Other	No/Unknown	N1	M1	No/Unknown	No/Unknown	2	0	1	ATC
¡Ý65	White	Female	2009	More one	Other	No/Unknown	N1	MX	No/Unknown	No/Unknown	1	0	1	ATC
¡Ý65	White	Female	2009	More one	Other	Yes	N0	MX	No/Unknown	No/Unknown	92	0	1	ATC
¡Ý65	White	Female	2009	One	Married	No/Unknown	N0	M0	Yes	No/Unknown	30	1	1	ATC
¡Ý65	White	Female	2009	One	Married	No/Unknown	N1	M1	Yes	No/Unknown	1	1	1	ATC
¡Ý65	White	Female	2009	One	Married	No/Unknown	N1	M1	Yes	Yes	3	1	1	ATC
¡Ý65	White	Female	2009	One	Married	No/Unknown	N1	MX	No/Unknown	No/Unknown	0	1	1	ATC
¡Ý65	White	Female	2009	One	Married	No/Unknown	NX	M0	Yes	Yes	8	1	1	ATC
¡Ý65	White	Female	2009	One	Married	Yes	N0	M0	No/Unknown	No/Unknown	0	1	1	ATC
¡Ý65	White	Female	2009	One	Married	Yes	N0	M1	No/Unknown	No/Unknown	0	1	1	ATC
¡Ý65	White	Female	2009	One	Married	Yes	N0	MX	Yes	Yes	1	1	1	ATC
¡Ý65	White	Female	2009	One	Married	Yes	N1	M0	No/Unknown	No/Unknown	6	1	1	ATC
¡Ý65	White	Female	2009	One	Married	Yes	N1	M0	Yes	No/Unknown	8	1	1	ATC
¡Ý65	White	Female	2009	One	Married	Yes	N1	M0	Yes	Yes	84	0	0	ATC
¡Ý65	White	Female	2009	One	Other	No/Unknown	N0	M0	No/Unknown	No/Unknown	0	0	1	ATC
¡Ý65	White	Female	2009	One	Other	No/Unknown	N0	M0	No/Unknown	No/Unknown	9	1	1	ATC
¡Ý65	White	Female	2009	One	Other	No/Unknown	N0	M1	Yes	No/Unknown	8	1	1	ATC
¡Ý65	White	Female	2009	One	Other	No/Unknown	N0	MX	Yes	Yes	2	1	1	ATC
¡Ý65	White	Female	2009	One	Other	No/Unknown	N1	M0	Yes	Yes	0	1	1	ATC
¡Ý65	White	Female	2009	One	Other	No/Unknown	N1	M1	No/Unknown	No/Unknown	0	1	1	ATC
¡Ý65	White	Female	2009	One	Other	No/Unknown	N1	M1	No/Unknown	No/Unknown	0	1	1	ATC
¡Ý65	White	Female	2009	One	Other	No/Unknown	N1	M1	No/Unknown	No/Unknown	0	1	1	ATC
¡Ý65	White	Female	2009	One	Other	No/Unknown	N1	M1	No/Unknown	No/Unknown	1	0	1	ATC
¡Ý65	White	Female	2009	One	Other	No/Unknown	N1	M1	Yes	No/Unknown	0	1	1	ATC
¡Ý65	White	Female	2009	One	Other	No/Unknown	N1	M1	Yes	No/Unknown	0	1	1	ATC
¡Ý65	White	Female	2009	One	Other	No/Unknown	N1	M1	Yes	No/Unknown	2	1	1	ATC
¡Ý65	White	Female	2009	One	Other	No/Unknown	NX	M0	No/Unknown	No/Unknown	0	1	1	ATC
¡Ý65	White	Female	2009	One	Other	No/Unknown	NX	M0	Yes	Yes	1	1	1	ATC
¡Ý65	White	Female	2009	One	Other	Yes	N0	M0	No/Unknown	No/Unknown	1	1	1	ATC
¡Ý65	White	Female	2009	One	Other	Yes	N0	M0	No/Unknown	No/Unknown	2	1	1	ATC
¡Ý65	White	Female	2009	One	Other	Yes	N0	M0	No/Unknown	No/Unknown	5	1	1	ATC
¡Ý65	White	Female	2009	One	Other	Yes	N0	M0	Yes	No/Unknown	41	1	1	ATC
¡Ý65	White	Female	2009	One	Other	Yes	N0	M0	Yes	Yes	93	0	0	ATC
¡Ý65	White	Female	2009	One	Other	Yes	N1	M0	No/Unknown	No/Unknown	3	0	1	ATC
¡Ý65	White	Female	2010	More one	Married	No/Unknown	N0	M0	No/Unknown	No/Unknown	0	0	1	ATC
¡Ý65	White	Female	2010	More one	Married	No/Unknown	N0	M0	No/Unknown	No/Unknown	0	0	1	ATC
¡Ý65	White	Female	2010	More one	Married	No/Unknown	N0	M1	No/Unknown	No/Unknown	0	0	1	ATC
¡Ý65	White	Female	2010	More one	Married	No/Unknown	N0	M1	Yes	No/Unknown	5	0	1	ATC
¡Ý65	White	Female	2010	More one	Married	Yes	N0	M0	Yes	Yes	10	0	1	ATC
¡Ý65	White	Female	2010	More one	Married	Yes	N1	M0	Yes	No/Unknown	3	0	1	ATC
¡Ý65	White	Female	2010	More one	Other	No/Unknown	N0	M0	Yes	Yes	3	0	1	ATC
¡Ý65	White	Female	2010	More one	Other	No/Unknown	N0	M1	No/Unknown	No/Unknown	1	0	1	ATC
¡Ý65	White	Female	2010	More one	Other	No/Unknown	N0	M1	No/Unknown	Yes	1	0	1	ATC
¡Ý65	White	Female	2010	More one	Other	No/Unknown	N1	M0	No/Unknown	No/Unknown	1	0	1	ATC
¡Ý65	White	Female	2010	More one	Other	No/Unknown	N1	M0	Yes	No/Unknown	11	0	1	ATC
¡Ý65	White	Female	2010	More one	Other	No/Unknown	N1	M1	Yes	No/Unknown	0	0	1	ATC
¡Ý65	White	Female	2010	More one	Other	Yes	N0	M0	No/Unknown	No/Unknown	0	0	1	ATC
¡Ý65	White	Female	2010	More one	Other	Yes	N1	M0	No/Unknown	No/Unknown	6	0	1	ATC
¡Ý65	White	Female	2010	More one	Other	Yes	N1	M0	No/Unknown	No/Unknown	8	1	1	ATC
¡Ý65	White	Female	2010	One	Married	No/Unknown	N0	M0	Yes	No/Unknown	9	1	1	ATC
¡Ý65	White	Female	2010	One	Married	No/Unknown	N0	M1	No/Unknown	No/Unknown	1	1	1	ATC
¡Ý65	White	Female	2010	One	Married	No/Unknown	N0	M1	Yes	No/Unknown	2	1	1	ATC
¡Ý65	White	Female	2010	One	Married	No/Unknown	N1	M0	Yes	Yes	1	1	1	ATC
¡Ý65	White	Female	2010	One	Married	No/Unknown	N1	M0	Yes	Yes	4	1	1	ATC
¡Ý65	White	Female	2010	One	Married	No/Unknown	NX	M1	No/Unknown	No/Unknown	0	1	1	ATC
¡Ý65	White	Female	2010	One	Married	No/Unknown	NX	M1	No/Unknown	No/Unknown	5	1	1	ATC
¡Ý65	White	Female	2010	One	Married	No/Unknown	NX	MX	No/Unknown	No/Unknown	1	1	1	ATC
¡Ý65	White	Female	2010	One	Married	Yes	N1	M0	Yes	Yes	77	0	0	ATC
¡Ý65	White	Female	2010	One	Other	No/Unknown	N0	M0	No/Unknown	No/Unknown	1	1	1	ATC
¡Ý65	White	Female	2010	One	Other	No/Unknown	N0	M0	Yes	Yes	2	1	1	ATC
¡Ý65	White	Female	2010	One	Other	No/Unknown	N0	M0	Yes	Yes	3	1	1	SCC
¡Ý65	White	Female	2010	One	Other	No/Unknown	N1	M0	No/Unknown	No/Unknown	5	1	1	ATC
¡Ý65	White	Female	2010	One	Other	No/Unknown	N1	M0	No/Unknown	Yes	5	1	1	SCC
¡Ý65	White	Female	2010	One	Other	No/Unknown	N1	M1	Yes	No/Unknown	4	1	1	ATC
¡Ý65	White	Female	2010	One	Other	No/Unknown	N1	MX	No/Unknown	No/Unknown	0	1	1	ATC
¡Ý65	White	Female	2010	One	Other	No/Unknown	NX	M0	No/Unknown	No/Unknown	3	1	1	ATC
¡Ý65	White	Female	2010	One	Other	No/Unknown	NX	M0	No/Unknown	No/Unknown	3	1	1	SCC
¡Ý65	White	Female	2010	One	Other	No/Unknown	NX	M0	Yes	No/Unknown	0	1	1	ATC
¡Ý65	White	Female	2010	One	Other	Yes	N0	M0	No/Unknown	No/Unknown	1	1	1	ATC
¡Ý65	White	Female	2010	One	Other	Yes	N0	M0	Yes	Yes	3	1	1	ATC
¡Ý65	White	Female	2010	One	Other	Yes	N0	M0	Yes	Yes	22	1	1	ATC
¡Ý65	White	Female	2010	One	Other	Yes	N0	M1	No/Unknown	Yes	7	1	1	ATC
¡Ý65	White	Female	2010	One	Other	Yes	N1	M0	No/Unknown	Yes	2	1	1	ATC
¡Ý65	White	Female	2010	One	Other	Yes	N1	M1	No/Unknown	No/Unknown	1	1	1	ATC
¡Ý65	White	Female	2010	One	Other	Yes	NX	M1	No/Unknown	No/Unknown	4	1	1	ATC
¡Ý65	White	Female	2011	More one	Married	No/Unknown	N0	M1	Yes	No/Unknown	1	0	1	ATC
¡Ý65	White	Female	2011	More one	Married	No/Unknown	N0	M1	Yes	Yes	4	0	1	ATC
¡Ý65	White	Female	2011	More one	Married	No/Unknown	NX	MX	Yes	No/Unknown	1	0	1	ATC
¡Ý65	White	Female	2011	More one	Married	Yes	N1	M1	Yes	Yes	4	0	1	ATC
¡Ý65	White	Female	2011	More one	Other	No/Unknown	N1	M0	No/Unknown	Yes	1	0	1	SCC
¡Ý65	White	Female	2011	More one	Other	No/Unknown	N1	M1	No/Unknown	No/Unknown	0	0	1	ATC
¡Ý65	White	Female	2011	More one	Other	Yes	N0	M0	Yes	No/Unknown	5	1	1	ATC
¡Ý65	White	Female	2011	One	Married	No/Unknown	N1	M1	No/Unknown	No/Unknown	0	1	1	ATC
¡Ý65	White	Female	2011	One	Married	No/Unknown	N1	M1	No/Unknown	Yes	4	1	1	ATC
¡Ý65	White	Female	2011	One	Married	No/Unknown	N1	M1	Yes	No/Unknown	4	0	1	ATC
¡Ý65	White	Female	2011	One	Married	No/Unknown	N1	M1	Yes	Yes	4	1	1	ATC
¡Ý65	White	Female	2011	One	Married	No/Unknown	NX	MX	No/Unknown	No/Unknown	0	0	1	ATC
¡Ý65	White	Female	2011	One	Married	No/Unknown	NX	MX	No/Unknown	No/Unknown	0	1	1	ATC
¡Ý65	White	Female	2011	One	Married	Yes	N0	M0	Yes	No/Unknown	8	1	1	SCC
¡Ý65	White	Female	2011	One	Married	Yes	N0	M0	Yes	Yes	63	0	0	ATC
¡Ý65	White	Female	2011	One	Married	Yes	N1	M1	Yes	Yes	2	1	1	ATC
¡Ý65	White	Female	2011	One	Other	No/Unknown	N0	M0	No/Unknown	No/Unknown	2	1	1	SCC
¡Ý65	White	Female	2011	One	Other	No/Unknown	N0	M0	Yes	No/Unknown	4	1	1	ATC
¡Ý65	White	Female	2011	One	Other	No/Unknown	N0	M0	Yes	Yes	7	1	1	ATC
¡Ý65	White	Female	2011	One	Other	No/Unknown	N0	MX	No/Unknown	No/Unknown	1	1	1	ATC
¡Ý65	White	Female	2011	One	Other	No/Unknown	N1	M0	No/Unknown	No/Unknown	0	1	1	ATC
¡Ý65	White	Female	2011	One	Other	No/Unknown	N1	M1	No/Unknown	No/Unknown	0	1	1	ATC
¡Ý65	White	Female	2011	One	Other	No/Unknown	N1	M1	No/Unknown	Yes	1	1	1	ATC
¡Ý65	White	Female	2011	One	Other	No/Unknown	N1	M1	Yes	Yes	7	1	1	ATC
¡Ý65	White	Female	2011	One	Other	No/Unknown	N1	MX	Yes	Yes	6	1	1	ATC
¡Ý65	White	Female	2011	One	Other	No/Unknown	NX	M1	No/Unknown	No/Unknown	0	1	1	ATC
¡Ý65	White	Female	2011	One	Other	No/Unknown	NX	M1	No/Unknown	No/Unknown	0	1	1	ATC
¡Ý65	White	Female	2011	One	Other	No/Unknown	NX	M1	Yes	Yes	1	1	1	ATC
¡Ý65	White	Female	2011	One	Other	No/Unknown	NX	MX	No/Unknown	No/Unknown	0	1	1	ATC
¡Ý65	White	Female	2011	One	Other	Yes	N0	M0	No/Unknown	No/Unknown	1	1	1	ATC
¡Ý65	White	Female	2011	One	Other	Yes	N0	M0	No/Unknown	No/Unknown	18	1	1	SCC
¡Ý65	White	Female	2011	One	Other	Yes	N0	M1	No/Unknown	No/Unknown	1	1	1	ATC
¡Ý65	White	Female	2011	One	Other	Yes	N0	M1	No/Unknown	No/Unknown	2	1	1	ATC
¡Ý65	White	Female	2011	One	Other	Yes	N1	M0	No/Unknown	No/Unknown	1	1	1	ATC
¡Ý65	White	Female	2011	One	Other	Yes	N1	M0	No/Unknown	No/Unknown	2	1	1	ATC
¡Ý65	White	Female	2012	More one	Married	No/Unknown	N0	M0	No/Unknown	No/Unknown	1	0	1	ATC
¡Ý65	White	Female	2012	More one	Married	No/Unknown	NX	MX	No/Unknown	No/Unknown	4	0	1	ATC
¡Ý65	White	Female	2012	More one	Married	Yes	N0	M0	Yes	No/Unknown	32	0	1	ATC
¡Ý65	White	Female	2012	More one	Married	Yes	N1	M0	Yes	No/Unknown	1	0	1	ATC
¡Ý65	White	Female	2012	More one	Other	No/Unknown	N0	M0	No/Unknown	No/Unknown	1	0	1	SCC
¡Ý65	White	Female	2012	More one	Other	No/Unknown	N0	M0	Yes	Yes	9	0	1	SCC
¡Ý65	White	Female	2012	More one	Other	No/Unknown	N1	M0	Yes	No/Unknown	0	0	1	ATC
¡Ý65	White	Female	2012	More one	Other	No/Unknown	N1	M0	Yes	No/Unknown	15	0	1	ATC
¡Ý65	White	Female	2012	More one	Other	No/Unknown	N1	M0	Yes	Yes	1	0	1	ATC
¡Ý65	White	Female	2012	More one	Other	No/Unknown	N1	M1	Yes	No/Unknown	3	0	1	ATC
¡Ý65	White	Female	2012	More one	Other	No/Unknown	N1	MX	No/Unknown	No/Unknown	0	0	1	ATC
¡Ý65	White	Female	2012	More one	Other	No/Unknown	N1	MX	No/Unknown	No/Unknown	2	0	1	ATC
¡Ý65	White	Female	2012	One	Married	No/Unknown	N0	M0	No/Unknown	No/Unknown	0	1	1	ATC
¡Ý65	White	Female	2012	One	Married	No/Unknown	N0	M1	Yes	No/Unknown	3	1	1	ATC
¡Ý65	White	Female	2012	One	Married	No/Unknown	N1	M0	No/Unknown	Yes	2	1	1	ATC
¡Ý65	White	Female	2012	One	Married	No/Unknown	N1	M1	Yes	No/Unknown	0	1	1	ATC
¡Ý65	White	Female	2012	One	Married	No/Unknown	N1	M1	Yes	No/Unknown	4	1	1	ATC
¡Ý65	White	Female	2012	One	Married	No/Unknown	NX	M1	No/Unknown	No/Unknown	1	1	1	ATC
¡Ý65	White	Female	2012	One	Married	Yes	N1	M1	No/Unknown	No/Unknown	1	1	1	ATC
¡Ý65	White	Female	2012	One	Married	Yes	N1	M1	Yes	Yes	12	1	1	ATC
¡Ý65	White	Female	2012	One	Married	Yes	NX	M0	No/Unknown	Yes	1	1	1	ATC
¡Ý65	White	Female	2012	One	Other	No/Unknown	N0	M0	No/Unknown	No/Unknown	0	1	1	ATC
¡Ý65	White	Female	2012	One	Other	No/Unknown	N0	M0	No/Unknown	No/Unknown	1	1	1	ATC
¡Ý65	White	Female	2012	One	Other	No/Unknown	N0	M1	No/Unknown	No/Unknown	0	1	1	ATC
¡Ý65	White	Female	2012	One	Other	No/Unknown	N0	M1	Yes	No/Unknown	2	1	1	ATC
¡Ý65	White	Female	2012	One	Other	No/Unknown	N1	M0	No/Unknown	No/Unknown	0	1	1	ATC
¡Ý65	White	Female	2012	One	Other	No/Unknown	N1	M0	No/Unknown	No/Unknown	1	1	1	SCC
¡Ý65	White	Female	2012	One	Other	No/Unknown	N1	M0	Yes	Yes	51	0	0	ATC
¡Ý65	White	Female	2012	One	Other	No/Unknown	N1	M1	Yes	No/Unknown	0	1	1	ATC
¡Ý65	White	Female	2012	One	Other	No/Unknown	N1	M1	Yes	Yes	1	1	1	ATC
¡Ý65	White	Female	2012	One	Other	No/Unknown	N1	M1	Yes	Yes	5	1	1	ATC
¡Ý65	White	Female	2012	One	Other	No/Unknown	NX	M1	No/Unknown	No/Unknown	3	1	1	SCC
¡Ý65	White	Female	2012	One	Other	No/Unknown	NX	MX	No/Unknown	No/Unknown	0	1	1	ATC
¡Ý65	White	Female	2012	One	Other	Yes	N0	M0	No/Unknown	No/Unknown	0	1	1	ATC
¡Ý65	White	Female	2012	One	Other	Yes	N0	M0	No/Unknown	No/Unknown	1	1	1	ATC
¡Ý65	White	Female	2012	One	Other	Yes	N0	M0	No/Unknown	No/Unknown	20	0	1	SCC
¡Ý65	White	Female	2012	One	Other	Yes	N0	M0	No/Unknown	No/Unknown	51	0	0	ATC
¡Ý65	White	Female	2012	One	Other	Yes	N1	M0	No/Unknown	No/Unknown	7	1	1	ATC
¡Ý65	White	Female	2012	One	Other	Yes	N1	M1	No/Unknown	No/Unknown	2	1	1	ATC
¡Ý65	White	Female	2012	One	Other	Yes	N1	M1	Yes	No/Unknown	2	1	1	ATC
¡Ý65	White	Female	2013	More one	Married	No/Unknown	N0	M0	No/Unknown	No/Unknown	3	0	1	ATC
¡Ý65	White	Female	2013	More one	Married	No/Unknown	N0	M0	No/Unknown	No/Unknown	36	0	0	SCC
¡Ý65	White	Female	2013	More one	Married	No/Unknown	N1	M0	Yes	Yes	6	0	1	ATC
¡Ý65	White	Female	2013	More one	Married	No/Unknown	N1	M1	No/Unknown	No/Unknown	1	0	1	ATC
¡Ý65	White	Female	2013	More one	Married	No/Unknown	N1	M1	No/Unknown	No/Unknown	2	0	1	ATC
¡Ý65	White	Female	2013	More one	Married	Yes	N1	M0	Yes	No/Unknown	21	0	1	SCC
¡Ý65	White	Female	2013	More one	Married	Yes	N1	M1	Yes	Yes	4	0	1	ATC
¡Ý65	White	Female	2013	More one	Other	No/Unknown	NX	MX	No/Unknown	No/Unknown	0	0	1	ATC
¡Ý65	White	Female	2013	More one	Other	No/Unknown	NX	MX	No/Unknown	No/Unknown	2	0	1	ATC
¡Ý65	White	Female	2013	More one	Other	Yes	N0	M0	No/Unknown	No/Unknown	1	0	1	ATC
¡Ý65	White	Female	2013	More one	Other	Yes	N0	M0	No/Unknown	No/Unknown	2	0	1	ATC
¡Ý65	White	Female	2013	More one	Other	Yes	N0	M0	Yes	No/Unknown	18	0	1	ATC
¡Ý65	White	Female	2013	More one	Other	Yes	N0	M0	Yes	No/Unknown	22	0	1	ATC
¡Ý65	White	Female	2013	More one	Other	Yes	N0	M0	Yes	No/Unknown	41	0	0	ATC
¡Ý65	White	Female	2013	One	Married	No/Unknown	N0	M1	No/Unknown	Yes	8	1	1	ATC
¡Ý65	White	Female	2013	One	Married	No/Unknown	N1	M0	Yes	Yes	3	1	1	SCC
¡Ý65	White	Female	2013	One	Married	No/Unknown	N1	M1	No/Unknown	No/Unknown	0	1	1	ATC
¡Ý65	White	Female	2013	One	Married	No/Unknown	N1	M1	No/Unknown	No/Unknown	0	1	1	ATC
¡Ý65	White	Female	2013	One	Married	No/Unknown	N1	M1	No/Unknown	No/Unknown	4	1	1	ATC
¡Ý65	White	Female	2013	One	Married	No/Unknown	N1	M1	Yes	No/Unknown	0	1	1	ATC
¡Ý65	White	Female	2013	One	Married	No/Unknown	NX	M0	No/Unknown	No/Unknown	1	1	1	ATC
¡Ý65	White	Female	2013	One	Married	Yes	N0	M0	No/Unknown	No/Unknown	2	1	1	ATC
¡Ý65	White	Female	2013	One	Married	Yes	N0	M0	Yes	Yes	7	1	1	ATC
¡Ý65	White	Female	2013	One	Married	Yes	N0	M0	Yes	Yes	19	0	0	SCC
¡Ý65	White	Female	2013	One	Married	Yes	N0	M0	Yes	Yes	29	1	1	ATC
¡Ý65	White	Female	2013	One	Married	Yes	N0	M0	Yes	Yes	47	0	0	ATC
¡Ý65	White	Female	2013	One	Married	Yes	N1	M0	No/Unknown	No/Unknown	1	1	1	ATC
¡Ý65	White	Female	2013	One	Married	Yes	N1	M0	Yes	Yes	4	1	1	ATC
¡Ý65	White	Female	2013	One	Married	Yes	N1	M1	Yes	No/Unknown	37	0	0	ATC
¡Ý65	White	Female	2013	One	Married	Yes	N1	M1	Yes	Yes	3	1	1	ATC
¡Ý65	White	Female	2013	One	Other	No/Unknown	N0	M0	No/Unknown	No/Unknown	0	0	1	ATC
¡Ý65	White	Female	2013	One	Other	No/Unknown	N0	M0	No/Unknown	No/Unknown	1	1	1	ATC
¡Ý65	White	Female	2013	One	Other	No/Unknown	N0	M0	Yes	Yes	7	1	1	ATC
¡Ý65	White	Female	2013	One	Other	No/Unknown	N0	M1	No/Unknown	No/Unknown	1	1	1	ATC
¡Ý65	White	Female	2013	One	Other	No/Unknown	N0	M1	No/Unknown	No/Unknown	1	1	1	ATC
¡Ý65	White	Female	2013	One	Other	No/Unknown	N1	M0	No/Unknown	No/Unknown	0	1	1	ATC
¡Ý65	White	Female	2013	One	Other	No/Unknown	N1	M0	No/Unknown	No/Unknown	0	1	1	ATC
¡Ý65	White	Female	2013	One	Other	No/Unknown	N1	M0	No/Unknown	No/Unknown	1	1	1	ATC
¡Ý65	White	Female	2013	One	Other	No/Unknown	N1	M0	Yes	Yes	3	1	1	SCC
¡Ý65	White	Female	2013	One	Other	No/Unknown	N1	M1	No/Unknown	Yes	2	1	1	ATC
¡Ý65	White	Female	2013	One	Other	No/Unknown	N1	M1	Yes	No/Unknown	1	1	1	ATC
¡Ý65	White	Female	2013	One	Other	No/Unknown	N1	M1	Yes	Yes	2	1	1	ATC
¡Ý65	White	Female	2013	One	Other	No/Unknown	NX	MX	No/Unknown	No/Unknown	1	1	1	ATC
¡Ý65	White	Female	2013	One	Other	Yes	N0	M0	No/Unknown	No/Unknown	2	1	1	ATC
¡Ý65	White	Female	2013	One	Other	Yes	N0	M0	No/Unknown	No/Unknown	8	1	1	ATC
¡Ý65	White	Female	2013	One	Other	Yes	N0	M0	No/Unknown	No/Unknown	41	0	0	ATC
¡Ý65	White	Female	2013	One	Other	Yes	N0	M0	Yes	No/Unknown	7	1	1	ATC
¡Ý65	White	Female	2013	One	Other	Yes	N1	M0	Yes	No/Unknown	7	1	1	ATC
¡Ý65	White	Female	2013	One	Other	Yes	N1	M0	Yes	Yes	4	0	1	ATC
¡Ý65	White	Female	2013	One	Other	Yes	N1	M0	Yes	Yes	19	0	1	ATC
¡Ý65	White	Female	2013	One	Other	Yes	N1	M0	Yes	Yes	20	1	1	ATC
¡Ý65	White	Female	2013	One	Other	Yes	N1	M1	No/Unknown	No/Unknown	1	1	1	ATC
¡Ý65	White	Female	2013	One	Other	Yes	N1	M1	Yes	No/Unknown	44	1	1	SCC
¡Ý65	White	Female	2013	One	Other	Yes	N1	M1	Yes	Yes	2	1	1	SCC
¡Ý65	White	Female	2014	More one	Married	No/Unknown	N0	M0	No/Unknown	No/Unknown	5	0	1	SCC
¡Ý65	White	Female	2014	More one	Married	No/Unknown	N1	M1	No/Unknown	No/Unknown	0	0	1	ATC
¡Ý65	White	Female	2014	More one	Married	Yes	N0	M0	No/Unknown	No/Unknown	8	0	1	SCC
¡Ý65	White	Female	2014	More one	Married	Yes	N0	M0	Yes	Yes	6	0	1	ATC
¡Ý65	White	Female	2014	More one	Married	Yes	N0	M0	Yes	Yes	8	0	1	ATC
¡Ý65	White	Female	2014	More one	Married	Yes	N1	M0	Yes	Yes	3	0	1	ATC
¡Ý65	White	Female	2014	More one	Other	No/Unknown	N0	M0	No/Unknown	Yes	4	0	1	ATC
¡Ý65	White	Female	2014	More one	Other	No/Unknown	N0	M0	Yes	Yes	27	0	0	ATC
¡Ý65	White	Female	2014	More one	Other	No/Unknown	N1	M0	No/Unknown	No/Unknown	0	0	1	ATC
¡Ý65	White	Female	2014	More one	Other	No/Unknown	N1	M0	No/Unknown	No/Unknown	1	0	1	ATC
¡Ý65	White	Female	2014	More one	Other	No/Unknown	N1	M0	No/Unknown	Yes	16	0	1	SCC
¡Ý65	White	Female	2014	More one	Other	No/Unknown	N1	M0	Yes	Yes	27	0	0	ATC
¡Ý65	White	Female	2014	More one	Other	Yes	N0	M0	Yes	No/Unknown	0	0	1	ATC
¡Ý65	White	Female	2014	More one	Other	Yes	N0	M0	Yes	No/Unknown	4	0	1	ATC
¡Ý65	White	Female	2014	More one	Other	Yes	N0	M0	Yes	No/Unknown	7	0	1	ATC
¡Ý65	White	Female	2014	More one	Other	Yes	N0	M1	Yes	Yes	7	0	1	ATC
¡Ý65	White	Female	2014	More one	Other	Yes	N1	M0	Yes	No/Unknown	24	0	0	ATC
¡Ý65	White	Female	2014	One	Married	No/Unknown	N0	M0	No/Unknown	No/Unknown	4	1	1	ATC
¡Ý65	White	Female	2014	One	Married	No/Unknown	N1	M1	Yes	Yes	6	1	1	ATC
¡Ý65	White	Female	2014	One	Married	No/Unknown	NX	M0	Yes	No/Unknown	3	1	1	ATC
¡Ý65	White	Female	2014	One	Married	Yes	N0	M0	Yes	Yes	7	0	1	ATC
¡Ý65	White	Female	2014	One	Married	Yes	N1	M0	No/Unknown	No/Unknown	9	1	1	ATC
¡Ý65	White	Female	2014	One	Married	Yes	N1	M0	Yes	Yes	10	1	1	SCC
¡Ý65	White	Female	2014	One	Married	Yes	N1	M0	Yes	Yes	32	0	0	ATC
¡Ý65	White	Female	2014	One	Married	Yes	N1	M1	No/Unknown	Yes	1	1	1	ATC
¡Ý65	White	Female	2014	One	Married	Yes	N1	M1	Yes	Yes	2	1	1	ATC
¡Ý65	White	Female	2014	One	Other	No/Unknown	N1	M1	No/Unknown	No/Unknown	0	1	1	ATC
¡Ý65	White	Female	2014	One	Other	No/Unknown	N1	M1	No/Unknown	No/Unknown	0	1	1	ATC
¡Ý65	White	Female	2014	One	Other	No/Unknown	N1	M1	No/Unknown	No/Unknown	0	1	1	ATC
¡Ý65	White	Female	2014	One	Other	No/Unknown	N1	M1	No/Unknown	Yes	0	1	1	ATC
¡Ý65	White	Female	2014	One	Other	No/Unknown	N1	M1	Yes	No/Unknown	2	1	1	ATC
¡Ý65	White	Female	2014	One	Other	No/Unknown	N1	M1	Yes	No/Unknown	2	1	1	ATC
¡Ý65	White	Female	2014	One	Other	No/Unknown	N1	M1	Yes	Yes	7	1	1	ATC
¡Ý65	White	Female	2014	One	Other	No/Unknown	NX	M0	No/Unknown	No/Unknown	1	1	1	SCC
¡Ý65	White	Female	2014	One	Other	No/Unknown	NX	M1	Yes	No/Unknown	1	1	1	ATC
¡Ý65	White	Female	2014	One	Other	Yes	N0	M0	No/Unknown	No/Unknown	0	1	1	SCC
¡Ý65	White	Female	2014	One	Other	Yes	N0	M0	No/Unknown	No/Unknown	0	1	1	SCC
¡Ý65	White	Female	2014	One	Other	Yes	N0	M0	No/Unknown	No/Unknown	1	1	1	ATC
¡Ý65	White	Female	2014	One	Other	Yes	N0	M0	No/Unknown	No/Unknown	2	1	1	ATC
¡Ý65	White	Female	2014	One	Other	Yes	N1	M0	No/Unknown	No/Unknown	0	1	1	ATC
¡Ý65	White	Female	2014	One	Other	Yes	N1	M0	No/Unknown	No/Unknown	4	1	1	ATC
¡Ý65	White	Female	2014	One	Other	Yes	N1	M1	No/Unknown	No/Unknown	3	1	1	ATC
¡Ý65	White	Female	2015	More one	Married	Yes	N0	M0	Yes	No/Unknown	14	0	0	ATC
¡Ý65	White	Female	2015	More one	Married	Yes	N0	M0	Yes	No/Unknown	19	0	0	SCC
¡Ý65	White	Female	2015	More one	Married	Yes	N0	M0	Yes	Yes	2	0	1	ATC
¡Ý65	White	Female	2015	More one	Married	Yes	N1	M0	No/Unknown	No/Unknown	1	0	1	ATC
¡Ý65	White	Female	2015	More one	Other	No/Unknown	N0	M0	No/Unknown	No/Unknown	5	0	0	ATC
¡Ý65	White	Female	2015	More one	Other	No/Unknown	N1	M1	Yes	Yes	8	0	1	ATC
¡Ý65	White	Female	2015	More one	Other	Yes	N0	M0	No/Unknown	No/Unknown	1	0	1	ATC
¡Ý65	White	Female	2015	More one	Other	Yes	N0	M0	Yes	Yes	6	0	1	ATC
¡Ý65	White	Female	2015	More one	Other	Yes	N1	M0	Yes	No/Unknown	5	0	1	ATC
¡Ý65	White	Female	2015	One	Married	No/Unknown	N0	M0	No/Unknown	No/Unknown	0	1	1	ATC
¡Ý65	White	Female	2015	One	Married	No/Unknown	N0	M0	No/Unknown	No/Unknown	0	1	1	ATC
¡Ý65	White	Female	2015	One	Married	No/Unknown	N0	M1	No/Unknown	No/Unknown	0	0	1	ATC
¡Ý65	White	Female	2015	One	Married	No/Unknown	N0	M1	No/Unknown	No/Unknown	0	1	1	ATC
¡Ý65	White	Female	2015	One	Married	No/Unknown	N0	M1	Yes	No/Unknown	0	1	1	ATC
¡Ý65	White	Female	2015	One	Married	No/Unknown	N0	M1	Yes	No/Unknown	1	1	1	ATC
¡Ý65	White	Female	2015	One	Married	No/Unknown	N1	M1	No/Unknown	No/Unknown	0	1	1	ATC
¡Ý65	White	Female	2015	One	Married	No/Unknown	N1	M1	No/Unknown	No/Unknown	0	1	1	ATC
¡Ý65	White	Female	2015	One	Married	No/Unknown	N1	M1	No/Unknown	No/Unknown	2	1	1	ATC
¡Ý65	White	Female	2015	One	Married	No/Unknown	N1	M1	No/Unknown	Yes	2	0	1	ATC
¡Ý65	White	Female	2015	One	Married	No/Unknown	N1	M1	Yes	No/Unknown	13	1	1	ATC
¡Ý65	White	Female	2015	One	Married	No/Unknown	N1	M1	Yes	Yes	4	1	1	ATC
¡Ý65	White	Female	2015	One	Married	No/Unknown	N1	MX	Yes	No/Unknown	2	1	1	ATC
¡Ý65	White	Female	2015	One	Married	Yes	N0	M0	Yes	Yes	9	1	1	ATC
¡Ý65	White	Female	2015	One	Married	Yes	N0	M0	Yes	Yes	21	0	0	SCC
¡Ý65	White	Female	2015	One	Married	Yes	N1	M0	Yes	No/Unknown	3	1	1	ATC
¡Ý65	White	Female	2015	One	Other	No/Unknown	N0	M0	No/Unknown	No/Unknown	0	1	1	ATC
¡Ý65	White	Female	2015	One	Other	No/Unknown	N0	M0	No/Unknown	No/Unknown	1	1	1	ATC
¡Ý65	White	Female	2015	One	Other	No/Unknown	N0	M1	Yes	No/Unknown	3	1	1	ATC
¡Ý65	White	Female	2015	One	Other	No/Unknown	N1	M0	No/Unknown	No/Unknown	0	1	1	ATC
¡Ý65	White	Female	2015	One	Other	No/Unknown	N1	M1	No/Unknown	No/Unknown	0	1	1	ATC
¡Ý65	White	Female	2015	One	Other	No/Unknown	N1	MX	No/Unknown	No/Unknown	0	1	1	ATC
¡Ý65	White	Female	2015	One	Other	No/Unknown	N1	MX	No/Unknown	No/Unknown	1	1	1	SCC
¡Ý65	White	Female	2015	One	Other	Yes	N0	M0	No/Unknown	No/Unknown	0	1	1	ATC
¡Ý65	White	Female	2015	One	Other	Yes	N1	M0	Yes	Yes	23	0	0	ATC
¡Ý65	White	Female	2015	One	Other	Yes	N1	M1	No/Unknown	No/Unknown	1	1	1	ATC
¡Ý65	White	Male	2004	More one	Married	No/Unknown	N1	M1	No/Unknown	No/Unknown	1	0	1	ATC
¡Ý65	White	Male	2004	More one	Married	Yes	N0	M0	Yes	No/Unknown	25	0	1	ATC
¡Ý65	White	Male	2004	More one	Married	Yes	N0	M0	Yes	Yes	146	0	0	ATC
¡Ý65	White	Male	2004	More one	Married	Yes	N0	M1	Yes	Yes	3	1	1	ATC
¡Ý65	White	Male	2004	More one	Married	Yes	NX	M0	Yes	Yes	2	0	1	ATC
¡Ý65	White	Male	2004	More one	Other	No/Unknown	N0	MX	No/Unknown	No/Unknown	0	0	1	ATC
¡Ý65	White	Male	2004	More one	Other	No/Unknown	NX	M1	Yes	No/Unknown	3	0	1	ATC
¡Ý65	White	Male	2004	More one	Other	Yes	N1	M0	Yes	Yes	12	0	1	ATC
¡Ý65	White	Male	2004	One	Married	No/Unknown	N0	M1	Yes	Yes	3	1	1	ATC
¡Ý65	White	Male	2004	One	Married	No/Unknown	N1	M0	Yes	Yes	2	1	1	ATC
¡Ý65	White	Male	2004	One	Married	No/Unknown	N1	M1	No/Unknown	No/Unknown	0	0	1	ATC
¡Ý65	White	Male	2004	One	Married	No/Unknown	N1	M1	No/Unknown	No/Unknown	0	1	1	ATC
¡Ý65	White	Male	2004	One	Married	No/Unknown	NX	M0	No/Unknown	No/Unknown	1	1	1	SCC
¡Ý65	White	Male	2004	One	Married	Yes	N0	M0	No/Unknown	No/Unknown	2	1	1	ATC
¡Ý65	White	Male	2004	One	Married	Yes	N0	M0	Yes	No/Unknown	153	0	0	ATC
¡Ý65	White	Male	2004	One	Married	Yes	N1	M0	No/Unknown	No/Unknown	2	0	1	ATC
¡Ý65	White	Male	2004	One	Other	No/Unknown	N1	M1	Yes	No/Unknown	1	1	1	ATC
¡Ý65	White	Male	2004	One	Other	No/Unknown	NX	MX	No/Unknown	No/Unknown	0	1	1	ATC
¡Ý65	White	Male	2004	One	Other	Yes	N1	M1	Yes	Yes	2	1	1	ATC
¡Ý65	White	Male	2005	More one	Married	No/Unknown	NX	MX	No/Unknown	Yes	33	0	1	ATC
¡Ý65	White	Male	2005	More one	Married	Yes	N0	M0	No/Unknown	No/Unknown	1	0	1	ATC
¡Ý65	White	Male	2005	More one	Married	Yes	N1	M1	Yes	No/Unknown	14	1	1	SCC
¡Ý65	White	Male	2005	More one	Other	No/Unknown	NX	M0	No/Unknown	No/Unknown	91	0	1	ATC
¡Ý65	White	Male	2005	More one	Other	Yes	N0	M1	No/Unknown	No/Unknown	1	0	1	ATC
¡Ý65	White	Male	2005	More one	Other	Yes	NX	MX	No/Unknown	No/Unknown	112	0	0	ATC
¡Ý65	White	Male	2005	One	Married	No/Unknown	N0	M1	Yes	Yes	3	1	1	ATC
¡Ý65	White	Male	2005	One	Married	No/Unknown	N1	M1	No/Unknown	No/Unknown	0	1	1	ATC
¡Ý65	White	Male	2005	One	Married	Yes	N0	M1	No/Unknown	No/Unknown	4	1	1	ATC
¡Ý65	White	Male	2005	One	Married	Yes	N0	M1	Yes	Yes	5	1	1	ATC
¡Ý65	White	Male	2005	One	Married	Yes	N1	M0	No/Unknown	No/Unknown	1	1	1	ATC
¡Ý65	White	Male	2005	One	Other	No/Unknown	N0	M0	Yes	No/Unknown	6	1	1	ATC
¡Ý65	White	Male	2005	One	Other	No/Unknown	NX	M1	No/Unknown	No/Unknown	2	1	1	ATC
¡Ý65	White	Male	2005	One	Other	No/Unknown	NX	MX	No/Unknown	No/Unknown	0	1	1	ATC
¡Ý65	White	Male	2006	More one	Married	No/Unknown	N1	M0	Yes	Yes	7	0	1	ATC
¡Ý65	White	Male	2006	More one	Married	No/Unknown	N1	M1	No/Unknown	No/Unknown	0	0	1	ATC
¡Ý65	White	Male	2006	More one	Married	No/Unknown	NX	M0	No/Unknown	No/Unknown	0	0	1	ATC
¡Ý65	White	Male	2006	More one	Married	Yes	N0	M0	No/Unknown	No/Unknown	1	0	1	ATC
¡Ý65	White	Male	2006	More one	Married	Yes	N0	M0	Yes	Yes	11	0	1	ATC
¡Ý65	White	Male	2006	More one	Married	Yes	N0	M1	Yes	Yes	4	0	1	ATC
¡Ý65	White	Male	2006	One	Married	No/Unknown	N1	M0	No/Unknown	No/Unknown	0	1	1	SCC
¡Ý65	White	Male	2006	One	Married	No/Unknown	N1	M0	Yes	Yes	0	1	1	ATC
¡Ý65	White	Male	2006	One	Married	No/Unknown	N1	M1	No/Unknown	No/Unknown	0	1	1	ATC
¡Ý65	White	Male	2006	One	Married	No/Unknown	NX	M0	Yes	No/Unknown	12	1	1	ATC
¡Ý65	White	Male	2006	One	Married	Yes	N0	M1	No/Unknown	No/Unknown	1	1	1	ATC
¡Ý65	White	Male	2006	One	Married	Yes	N1	M0	Yes	Yes	3	1	1	ATC
¡Ý65	White	Male	2006	One	Other	No/Unknown	N1	M0	Yes	No/Unknown	1	1	1	SCC
¡Ý65	White	Male	2006	One	Other	Yes	N0	M0	No/Unknown	No/Unknown	2	0	1	ATC
¡Ý65	White	Male	2007	More one	Married	No/Unknown	N1	M0	Yes	No/Unknown	2	0	1	SCC
¡Ý65	White	Male	2007	More one	Married	No/Unknown	NX	MX	Yes	No/Unknown	1	0	1	ATC
¡Ý65	White	Male	2007	More one	Married	Yes	N1	M1	Yes	No/Unknown	2	0	1	ATC
¡Ý65	White	Male	2007	More one	Other	No/Unknown	N0	M1	No/Unknown	No/Unknown	3	0	1	SCC
¡Ý65	White	Male	2007	More one	Other	No/Unknown	N0	M1	Yes	No/Unknown	3	0	1	ATC
¡Ý65	White	Male	2007	More one	Other	No/Unknown	NX	M1	Yes	No/Unknown	3	0	1	ATC
¡Ý65	White	Male	2007	One	Married	No/Unknown	N0	M0	Yes	Yes	7	1	1	SCC
¡Ý65	White	Male	2007	One	Married	No/Unknown	N1	M0	No/Unknown	No/Unknown	1	1	1	SCC
¡Ý65	White	Male	2007	One	Married	No/Unknown	NX	M1	No/Unknown	No/Unknown	0	0	1	ATC
¡Ý65	White	Male	2007	One	Married	Yes	N0	M0	No/Unknown	No/Unknown	118	0	0	ATC
¡Ý65	White	Male	2007	One	Married	Yes	N1	M0	Yes	Yes	4	1	1	ATC
¡Ý65	White	Male	2007	One	Married	Yes	NX	MX	Yes	Yes	17	1	1	ATC
¡Ý65	White	Male	2007	One	Other	No/Unknown	N0	M0	No/Unknown	No/Unknown	0	1	1	ATC
¡Ý65	White	Male	2007	One	Other	No/Unknown	N1	M0	Yes	No/Unknown	1	1	1	ATC
¡Ý65	White	Male	2007	One	Other	No/Unknown	N1	M0	Yes	No/Unknown	1	1	1	ATC
¡Ý65	White	Male	2007	One	Other	No/Unknown	N1	M0	Yes	Yes	2	0	1	ATC
¡Ý65	White	Male	2007	One	Other	No/Unknown	NX	M0	Yes	Yes	7	1	1	ATC
¡Ý65	White	Male	2007	One	Other	Yes	N1	M0	Yes	No/Unknown	0	1	1	ATC
¡Ý65	White	Male	2007	One	Other	Yes	N1	M0	Yes	Yes	5	1	1	ATC
¡Ý65	White	Male	2007	One	Other	Yes	NX	M1	No/Unknown	No/Unknown	1	0	1	ATC
¡Ý65	White	Male	2007	One	Other	Yes	NX	M1	No/Unknown	No/Unknown	1	1	1	ATC
¡Ý65	White	Male	2008	More one	Married	No/Unknown	N0	M0	No/Unknown	No/Unknown	0	0	1	ATC
¡Ý65	White	Male	2008	More one	Married	No/Unknown	N0	M0	No/Unknown	No/Unknown	1	0	1	ATC
¡Ý65	White	Male	2008	More one	Married	No/Unknown	N1	M1	No/Unknown	No/Unknown	0	0	1	ATC
¡Ý65	White	Male	2008	More one	Married	No/Unknown	NX	M1	No/Unknown	No/Unknown	0	0	1	ATC
¡Ý65	White	Male	2008	More one	Married	No/Unknown	NX	M1	Yes	No/Unknown	1	0	1	ATC
¡Ý65	White	Male	2008	More one	Married	Yes	N1	M1	No/Unknown	No/Unknown	2	0	1	ATC
¡Ý65	White	Male	2008	More one	Married	Yes	N1	M1	Yes	No/Unknown	8	0	1	ATC
¡Ý65	White	Male	2008	More one	Other	Yes	N0	M0	Yes	No/Unknown	4	0	1	ATC
¡Ý65	White	Male	2008	More one	Other	Yes	N1	M0	No/Unknown	No/Unknown	4	0	1	ATC
¡Ý65	White	Male	2008	More one	Other	Yes	NX	M1	Yes	Yes	3	0	1	ATC
¡Ý65	White	Male	2008	One	Married	No/Unknown	N0	M0	No/Unknown	No/Unknown	1	1	1	SCC
¡Ý65	White	Male	2008	One	Married	No/Unknown	N0	M1	No/Unknown	No/Unknown	0	0	1	ATC
¡Ý65	White	Male	2008	One	Married	No/Unknown	N1	M0	No/Unknown	No/Unknown	0	0	1	ATC
¡Ý65	White	Male	2008	One	Married	No/Unknown	N1	M0	Yes	No/Unknown	0	1	1	ATC
¡Ý65	White	Male	2008	One	Married	No/Unknown	N1	M0	Yes	No/Unknown	2	0	1	ATC
¡Ý65	White	Male	2008	One	Married	No/Unknown	N1	M1	No/Unknown	No/Unknown	0	1	1	ATC
¡Ý65	White	Male	2008	One	Married	No/Unknown	N1	M1	Yes	Yes	2	1	1	ATC
¡Ý65	White	Male	2008	One	Married	No/Unknown	N1	M1	Yes	Yes	11	1	1	ATC
¡Ý65	White	Male	2008	One	Married	No/Unknown	N1	MX	Yes	Yes	15	0	1	ATC
¡Ý65	White	Male	2008	One	Married	No/Unknown	NX	M0	Yes	No/Unknown	12	1	1	ATC
¡Ý65	White	Male	2008	One	Married	No/Unknown	NX	M1	Yes	No/Unknown	3	1	1	ATC
¡Ý65	White	Male	2008	One	Married	No/Unknown	NX	M1	Yes	Yes	14	1	1	ATC
¡Ý65	White	Male	2008	One	Married	Yes	N1	M0	Yes	Yes	7	1	1	ATC
¡Ý65	White	Male	2008	One	Married	Yes	N1	M1	No/Unknown	No/Unknown	0	1	1	ATC
¡Ý65	White	Male	2008	One	Married	Yes	N1	M1	Yes	No/Unknown	6	1	1	ATC
¡Ý65	White	Male	2008	One	Married	Yes	N1	M1	Yes	Yes	9	1	1	ATC
¡Ý65	White	Male	2008	One	Other	No/Unknown	N1	M0	Yes	No/Unknown	5	1	1	ATC
¡Ý65	White	Male	2008	One	Other	Yes	N1	M0	Yes	Yes	8	1	1	ATC
¡Ý65	White	Male	2009	More one	Married	No/Unknown	N0	M0	Yes	Yes	5	1	1	ATC
¡Ý65	White	Male	2009	More one	Married	Yes	N0	M0	Yes	Yes	87	0	0	ATC
¡Ý65	White	Male	2009	More one	Married	Yes	N1	M0	No/Unknown	No/Unknown	1	0	1	SCC
¡Ý65	White	Male	2009	More one	Other	No/Unknown	N0	M0	No/Unknown	No/Unknown	0	0	1	ATC
¡Ý65	White	Male	2009	More one	Other	No/Unknown	NX	MX	No/Unknown	No/Unknown	3	0	1	SCC
¡Ý65	White	Male	2009	One	Married	No/Unknown	N1	M1	Yes	Yes	0	0	1	SCC
¡Ý65	White	Male	2009	One	Married	No/Unknown	N1	M1	Yes	Yes	4	1	1	ATC
¡Ý65	White	Male	2009	One	Married	Yes	N0	M0	Yes	Yes	4	1	1	ATC
¡Ý65	White	Male	2009	One	Married	Yes	N0	M1	Yes	Yes	3	1	1	ATC
¡Ý65	White	Male	2009	One	Married	Yes	N1	M0	Yes	Yes	53	1	1	ATC
¡Ý65	White	Male	2009	One	Married	Yes	N1	MX	No/Unknown	No/Unknown	0	1	1	ATC
¡Ý65	White	Male	2009	One	Married	Yes	NX	M0	Yes	Yes	89	0	0	ATC
¡Ý65	White	Male	2009	One	Other	No/Unknown	N0	M0	No/Unknown	No/Unknown	1	1	1	SCC
¡Ý65	White	Male	2009	One	Other	Yes	N0	M0	Yes	No/Unknown	5	1	1	ATC
¡Ý65	White	Male	2009	One	Other	Yes	N1	M1	Yes	No/Unknown	3	1	1	ATC
¡Ý65	White	Male	2010	More one	Married	No/Unknown	N0	M1	No/Unknown	No/Unknown	1	0	1	ATC
¡Ý65	White	Male	2010	More one	Married	No/Unknown	NX	MX	No/Unknown	No/Unknown	73	0	0	SCC
¡Ý65	White	Male	2010	More one	Married	Yes	N1	M0	Yes	Yes	9	0	1	ATC
¡Ý65	White	Male	2010	More one	Married	Yes	N1	M1	No/Unknown	No/Unknown	1	0	1	ATC
¡Ý65	White	Male	2010	More one	Other	No/Unknown	N1	M0	Yes	Yes	18	0	1	ATC
¡Ý65	White	Male	2010	One	Married	No/Unknown	N0	M0	Yes	No/Unknown	1	1	1	ATC
¡Ý65	White	Male	2010	One	Married	No/Unknown	N0	M1	No/Unknown	No/Unknown	0	1	1	ATC
¡Ý65	White	Male	2010	One	Married	No/Unknown	N0	M1	Yes	Yes	1	1	1	ATC
¡Ý65	White	Male	2010	One	Married	No/Unknown	N1	M1	No/Unknown	No/Unknown	0	0	1	ATC
¡Ý65	White	Male	2010	One	Married	No/Unknown	N1	M1	Yes	No/Unknown	2	1	1	ATC
¡Ý65	White	Male	2010	One	Married	No/Unknown	N1	M1	Yes	Yes	1	1	1	ATC
¡Ý65	White	Male	2010	One	Married	No/Unknown	N1	M1	Yes	Yes	2	1	1	ATC
¡Ý65	White	Male	2010	One	Married	No/Unknown	N1	M1	Yes	Yes	7	1	1	ATC
¡Ý65	White	Male	2010	One	Married	No/Unknown	NX	M0	Yes	Yes	13	1	1	ATC
¡Ý65	White	Male	2010	One	Married	No/Unknown	NX	M1	Yes	No/Unknown	1	1	1	ATC
¡Ý65	White	Male	2010	One	Married	Yes	N0	M0	No/Unknown	No/Unknown	5	1	1	ATC
¡Ý65	White	Male	2010	One	Married	Yes	N0	M0	Yes	Yes	9	1	1	ATC
¡Ý65	White	Male	2010	One	Married	Yes	N0	M0	Yes	Yes	23	1	1	ATC
¡Ý65	White	Male	2010	One	Married	Yes	N0	M1	Yes	Yes	4	1	1	ATC
¡Ý65	White	Male	2010	One	Married	Yes	N1	M1	Yes	Yes	8	1	1	ATC
¡Ý65	White	Male	2010	One	Married	Yes	NX	M0	Yes	Yes	12	1	1	ATC
¡Ý65	White	Male	2010	One	Other	No/Unknown	N0	M1	No/Unknown	No/Unknown	1	1	1	ATC
¡Ý65	White	Male	2010	One	Other	Yes	N0	M0	Yes	Yes	48	1	1	ATC
¡Ý65	White	Male	2010	One	Other	Yes	N1	M0	Yes	Yes	4	1	1	ATC
¡Ý65	White	Male	2010	One	Other	Yes	NX	M1	No/Unknown	Yes	5	0	1	ATC
¡Ý65	White	Male	2010	One	Other	Yes	NX	MX	Yes	Yes	3	1	1	ATC
¡Ý65	White	Male	2011	More one	Married	No/Unknown	N0	M0	No/Unknown	No/Unknown	0	0	1	ATC
¡Ý65	White	Male	2011	More one	Married	No/Unknown	NX	M1	Yes	Yes	2	0	1	ATC
¡Ý65	White	Male	2011	More one	Married	Yes	N0	M0	Yes	Yes	1	0	1	ATC
¡Ý65	White	Male	2011	More one	Married	Yes	N0	M1	No/Unknown	Yes	3	1	1	ATC
¡Ý65	White	Male	2011	More one	Married	Yes	N1	M0	Yes	Yes	7	0	1	ATC
¡Ý65	White	Male	2011	One	Married	No/Unknown	N0	M1	No/Unknown	No/Unknown	3	1	1	ATC
¡Ý65	White	Male	2011	One	Married	No/Unknown	N1	M0	No/Unknown	No/Unknown	0	1	1	ATC
¡Ý65	White	Male	2011	One	Married	No/Unknown	N1	M0	Yes	No/Unknown	1	1	1	ATC
¡Ý65	White	Male	2011	One	Married	No/Unknown	N1	M1	No/Unknown	No/Unknown	0	1	1	ATC
¡Ý65	White	Male	2011	One	Married	No/Unknown	N1	M1	No/Unknown	No/Unknown	1	1	1	ATC
¡Ý65	White	Male	2011	One	Married	No/Unknown	N1	M1	Yes	Yes	2	0	1	ATC
¡Ý65	White	Male	2011	One	Married	Yes	N0	M0	No/Unknown	Yes	12	1	1	ATC
¡Ý65	White	Male	2011	One	Married	Yes	N0	M1	No/Unknown	No/Unknown	8	1	1	ATC
¡Ý65	White	Male	2011	One	Married	Yes	N1	M0	Yes	Yes	7	1	1	ATC
¡Ý65	White	Male	2011	One	Married	Yes	N1	M1	Yes	Yes	3	1	1	ATC
¡Ý65	White	Male	2011	One	Other	No/Unknown	N1	M1	Yes	Yes	3	1	1	ATC
¡Ý65	White	Male	2011	One	Other	Yes	N1	M1	No/Unknown	No/Unknown	5	1	1	ATC
¡Ý65	White	Male	2012	More one	Married	No/Unknown	N1	M1	No/Unknown	No/Unknown	0	0	1	SCC
¡Ý65	White	Male	2012	More one	Married	Yes	N0	M0	No/Unknown	No/Unknown	34	0	1	ATC
¡Ý65	White	Male	2012	More one	Married	Yes	N1	M1	No/Unknown	No/Unknown	2	0	1	ATC
¡Ý65	White	Male	2012	More one	Other	No/Unknown	N0	M1	Yes	No/Unknown	5	0	1	ATC
¡Ý65	White	Male	2012	More one	Other	No/Unknown	N1	M0	Yes	Yes	4	0	1	ATC
¡Ý65	White	Male	2012	More one	Other	No/Unknown	NX	MX	No/Unknown	No/Unknown	1	0	1	SCC
¡Ý65	White	Male	2012	One	Married	No/Unknown	N0	M0	No/Unknown	No/Unknown	0	1	1	ATC
¡Ý65	White	Male	2012	One	Married	No/Unknown	N1	M0	Yes	No/Unknown	1	1	1	ATC
¡Ý65	White	Male	2012	One	Married	No/Unknown	N1	M1	No/Unknown	No/Unknown	0	1	1	ATC
¡Ý65	White	Male	2012	One	Married	No/Unknown	N1	M1	Yes	No/Unknown	0	1	1	ATC
¡Ý65	White	Male	2012	One	Married	No/Unknown	N1	MX	No/Unknown	No/Unknown	0	1	1	ATC
¡Ý65	White	Male	2012	One	Married	No/Unknown	NX	M1	No/Unknown	No/Unknown	1	1	1	ATC
¡Ý65	White	Male	2012	One	Married	Yes	N0	M0	No/Unknown	No/Unknown	2	1	1	ATC
¡Ý65	White	Male	2012	One	Married	Yes	N0	M0	No/Unknown	No/Unknown	6	1	1	ATC
¡Ý65	White	Male	2012	One	Married	Yes	N1	M0	No/Unknown	No/Unknown	0	1	1	ATC
¡Ý65	White	Male	2012	One	Married	Yes	N1	M0	Yes	No/Unknown	4	1	1	ATC
¡Ý65	White	Male	2012	One	Married	Yes	NX	M1	No/Unknown	No/Unknown	1	1	1	ATC
¡Ý65	White	Male	2012	One	Married	Yes	NX	MX	Yes	No/Unknown	33	0	1	ATC
¡Ý65	White	Male	2012	One	Other	No/Unknown	N0	M0	No/Unknown	No/Unknown	0	1	1	ATC
¡Ý65	White	Male	2012	One	Other	Yes	N0	M0	Yes	Yes	56	0	0	ATC
¡Ý65	White	Male	2012	One	Other	Yes	N1	M0	Yes	Yes	13	1	1	ATC
¡Ý65	White	Male	2013	More one	Married	No/Unknown	N0	M0	No/Unknown	No/Unknown	1	0	1	ATC
¡Ý65	White	Male	2013	More one	Married	No/Unknown	N1	M1	Yes	Yes	2	0	1	ATC
¡Ý65	White	Male	2013	More one	Married	No/Unknown	NX	M1	No/Unknown	No/Unknown	0	0	1	ATC
¡Ý65	White	Male	2013	More one	Married	Yes	N1	MX	No/Unknown	No/Unknown	0	0	1	SCC
¡Ý65	White	Male	2013	More one	Other	No/Unknown	N1	MX	Yes	No/Unknown	1	0	1	SCC
¡Ý65	White	Male	2013	One	Married	No/Unknown	N0	M1	No/Unknown	No/Unknown	1	1	1	ATC
¡Ý65	White	Male	2013	One	Married	No/Unknown	N0	M1	Yes	Yes	2	1	1	ATC
¡Ý65	White	Male	2013	One	Married	No/Unknown	N1	M0	No/Unknown	No/Unknown	0	1	1	ATC
¡Ý65	White	Male	2013	One	Married	No/Unknown	N1	M1	No/Unknown	Yes	10	1	1	ATC
¡Ý65	White	Male	2013	One	Married	No/Unknown	N1	M1	Yes	Yes	4	1	1	ATC
¡Ý65	White	Male	2013	One	Married	No/Unknown	NX	M1	No/Unknown	No/Unknown	1	1	1	ATC
¡Ý65	White	Male	2013	One	Married	Yes	N0	M0	Yes	Yes	2	1	1	ATC
¡Ý65	White	Male	2013	One	Married	Yes	N0	M0	Yes	Yes	23	0	0	ATC
¡Ý65	White	Male	2013	One	Married	Yes	N1	M0	Yes	Yes	16	1	1	SCC
¡Ý65	White	Male	2013	One	Married	Yes	N1	M1	No/Unknown	No/Unknown	0	1	1	ATC
¡Ý65	White	Male	2013	One	Other	No/Unknown	N0	M0	Yes	No/Unknown	0	0	1	ATC
¡Ý65	White	Male	2013	One	Other	No/Unknown	N1	M1	No/Unknown	No/Unknown	2	1	1	ATC
¡Ý65	White	Male	2014	More one	Married	No/Unknown	N1	M1	No/Unknown	No/Unknown	0	0	1	ATC
¡Ý65	White	Male	2014	More one	Married	No/Unknown	N1	M1	Yes	No/Unknown	2	0	1	ATC
¡Ý65	White	Male	2014	More one	Married	No/Unknown	NX	M0	No/Unknown	No/Unknown	0	0	1	SCC
¡Ý65	White	Male	2014	More one	Married	Yes	N0	M0	No/Unknown	No/Unknown	10	0	1	SCC
¡Ý65	White	Male	2014	More one	Married	Yes	N0	M1	Yes	Yes	5	0	1	ATC
¡Ý65	White	Male	2014	More one	Married	Yes	N1	M0	Yes	Yes	3	0	1	ATC
¡Ý65	White	Male	2014	More one	Married	Yes	N1	M0	Yes	Yes	9	0	1	ATC
¡Ý65	White	Male	2014	More one	Other	Yes	N1	M0	No/Unknown	No/Unknown	14	0	1	ATC
¡Ý65	White	Male	2014	More one	Other	Yes	N1	M1	No/Unknown	No/Unknown	0	0	1	ATC
¡Ý65	White	Male	2014	One	Married	No/Unknown	N0	M0	Yes	Yes	33	0	0	SCC
¡Ý65	White	Male	2014	One	Married	No/Unknown	N0	M1	No/Unknown	No/Unknown	0	1	1	SCC
¡Ý65	White	Male	2014	One	Married	No/Unknown	N0	M1	Yes	Yes	6	1	1	ATC
¡Ý65	White	Male	2014	One	Married	No/Unknown	N1	M0	No/Unknown	No/Unknown	4	1	1	ATC
¡Ý65	White	Male	2014	One	Married	No/Unknown	N1	M1	No/Unknown	No/Unknown	0	1	1	ATC
¡Ý65	White	Male	2014	One	Married	No/Unknown	N1	M1	Yes	No/Unknown	1	1	1	ATC
¡Ý65	White	Male	2014	One	Married	No/Unknown	N1	M1	Yes	Yes	5	1	1	ATC
¡Ý65	White	Male	2014	One	Married	No/Unknown	N1	M1	Yes	Yes	6	1	1	SCC
¡Ý65	White	Male	2014	One	Married	Yes	N0	M0	No/Unknown	No/Unknown	0	1	1	SCC
¡Ý65	White	Male	2014	One	Married	Yes	N0	M0	No/Unknown	No/Unknown	1	1	1	ATC
¡Ý65	White	Male	2014	One	Married	Yes	N0	M0	Yes	Yes	29	0	0	ATC
¡Ý65	White	Male	2014	One	Married	Yes	N1	M0	Yes	Yes	6	1	1	ATC
¡Ý65	White	Male	2014	One	Married	Yes	N1	M1	No/Unknown	Yes	2	1	1	ATC
¡Ý65	White	Male	2014	One	Other	No/Unknown	N1	M1	No/Unknown	No/Unknown	0	1	1	ATC
¡Ý65	White	Male	2014	One	Other	No/Unknown	N1	M1	Yes	Yes	2	0	1	ATC
¡Ý65	White	Male	2014	One	Other	No/Unknown	NX	M0	No/Unknown	No/Unknown	0	1	1	ATC
¡Ý65	White	Male	2014	One	Other	Yes	N0	M0	No/Unknown	No/Unknown	12	0	0	ATC
¡Ý65	White	Male	2015	More one	Married	No/Unknown	N0	M1	Yes	No/Unknown	1	0	1	SCC
¡Ý65	White	Male	2015	More one	Married	No/Unknown	N1	M0	No/Unknown	Yes	10	0	1	ATC
¡Ý65	White	Male	2015	More one	Married	No/Unknown	N1	M0	Yes	Yes	2	0	1	ATC
¡Ý65	White	Male	2015	More one	Married	No/Unknown	N1	M1	No/Unknown	No/Unknown	0	0	1	ATC
¡Ý65	White	Male	2015	More one	Married	No/Unknown	N1	M1	Yes	No/Unknown	1	0	1	ATC
¡Ý65	White	Male	2015	More one	Married	Yes	N0	M1	No/Unknown	No/Unknown	4	0	1	ATC
¡Ý65	White	Male	2015	More one	Married	Yes	N1	M0	No/Unknown	No/Unknown	15	0	0	SCC
¡Ý65	White	Male	2015	More one	Married	Yes	N1	M0	Yes	Yes	0	0	1	ATC
¡Ý65	White	Male	2015	More one	Married	Yes	N1	M1	Yes	Yes	1	0	1	ATC
¡Ý65	White	Male	2015	More one	Other	No/Unknown	NX	M0	No/Unknown	No/Unknown	1	0	1	SCC
¡Ý65	White	Male	2015	One	Married	No/Unknown	N1	M0	Yes	Yes	4	1	1	ATC
¡Ý65	White	Male	2015	One	Married	No/Unknown	N1	M0	Yes	Yes	5	1	1	ATC
¡Ý65	White	Male	2015	One	Married	No/Unknown	N1	M1	Yes	No/Unknown	0	1	1	ATC
¡Ý65	White	Male	2015	One	Married	Yes	N0	M0	Yes	Yes	11	1	1	ATC
¡Ý65	White	Male	2015	One	Married	Yes	N0	M0	Yes	Yes	20	0	0	ATC
¡Ý65	White	Male	2015	One	Married	Yes	N1	M1	No/Unknown	No/Unknown	1	1	1	ATC
¡Ý65	White	Male	2015	One	Married	Yes	N1	M1	No/Unknown	Yes	13	1	1	SCC
¡Ý65	White	Male	2015	One	Married	Yes	N1	M1	Yes	No/Unknown	5	1	1	ATC
¡Ý65	White	Male	2015	One	Married	Yes	N1	M1	Yes	Yes	2	1	1	ATC
¡Ý65	White	Male	2015	One	Married	Yes	N1	M1	Yes	Yes	4	1	1	ATC
¡Ý65	White	Male	2015	One	Other	No/Unknown	N1	M0	No/Unknown	No/Unknown	1	1	1	ATC
¡Ý65	White	Male	2015	One	Other	No/Unknown	N1	M1	No/Unknown	No/Unknown	0	1	1	ATC
¡Ý65	White	Male	2015	One	Other	No/Unknown	N1	M1	Yes	No/Unknown	1	1	1	ATC
¡Ý65	White	Male	2015	One	Other	Yes	N0	M0	Yes	Yes	10	0	0	ATC
¡Ý65	White	Male	2015	One	Other	Yes	N0	M0	Yes	Yes	20	1	1	ATC
